# Supplementary material for: A taxonomic revision of the New World genus Oropodes Casey (Coleoptera, Staphylinidae, Pselaphinae)
Source: Zookeys. 2011 Nov 16;(147):425–77. doi: 10.3897/zookeys.147.2072 (PMC3286257; doi:10.3897/zookeys.147.2072)
Supplement: XML Treatment for Oropodes [file zookeys.147.2072-treatment1.xml]

<!DOCTYPE tp:taxon-treatment
  PUBLIC "-//TaxonX//DTD Taxonomic Treatment Publishing DTD v0 20100105//EN" "tax-treatment-NSO.dtd">
<tp:taxon-treatment xmlns:tp="http://www.plazi.org/taxpub"><tp:treatment-meta><mixed-citation publication-type="journal"><person-group><name><surname>Chandler</surname><given-names>Donald S.</given-names></name><name><surname>Caterino</surname><given-names>Michael S.</given-names></name></person-group><article-title>A taxonomic revision of the New World genus <italic>Oropodes</italic> Casey (Coleoptera, Staphylinidae, Pselaphinae)</article-title><source>Zookeys</source><day>16</day><month>11</month><year>2011</year><volume>2011</volume><issue>147</issue><fpage>425</fpage><lpage>477</lpage><pub-id pub-id-type="doi">10.3897/zookeys.147.2072</pub-id></mixed-citation></tp:treatment-meta><tp:nomenclature><label>Genus</label><tp:taxon-name>
                        <tp:taxon-name-part taxon-name-part-type="genus">Oropodes</tp:taxon-name-part>
                    <object-id xmlns:xlink="http://www.w3.org/1999/xlink" xlink:type="simple">http://species-id.net/wiki/Oropodes</object-id>
                    </tp:taxon-name><tp:taxon-authority>Casey, 1894</tp:taxon-authority><tp:nomenclature-citation-list><tp:nomenclature-citation><tp:taxon-name>Oropodes</tp:taxon-name><comment> Casey, 1894: 453. Type species: <italic><tp:taxon-name>Oropodes orbiceps</tp:taxon-name></italic> Casey, by monotypy. <xref ref-type="bibr" rid="B17">Raffray 1898</xref>: 211 (key), 246; <xref ref-type="bibr" rid="B18">1904</xref>: 526 (key), 565; <xref ref-type="bibr" rid="B19">1908</xref>: 41 (key), 81; <xref ref-type="bibr" rid="B20">1911</xref>: 27. <xref ref-type="bibr" rid="B2">Bowman 1934</xref>: 8 (key), 25. <xref ref-type="bibr" rid="B1">Arnett 1960</xref>: 315 (key), 321. <xref ref-type="bibr" rid="B16">Park and Wagner 1962</xref>: 15. <xref ref-type="bibr" rid="B13">Grigarick and Schuster 1976</xref>:97 (revision); <xref ref-type="bibr" rid="B14">1980</xref>: 27, pl. 29. <xref ref-type="bibr" rid="B15">Newton and Chandler 1989</xref>: 23 (catalog). <xref ref-type="bibr" rid="B6">Chandler 1990</xref>: 1187 (key); <xref ref-type="bibr" rid="B7">1997</xref>: 15 (catalog); <xref ref-type="bibr" rid="B8">2000</xref>: 290 (key), 347; <xref ref-type="bibr" rid="B9">2001</xref>: 107; <xref ref-type="bibr" rid="B10">2002</xref>: 57 (key), 79.</comment></tp:nomenclature-citation></tp:nomenclature-citation-list></tp:nomenclature><tp:treatment-sec sec-type="Description"><title>Description.</title><p>Dorsal habitus as in <xref ref-type="fig" rid="F1">Figure 1.</xref> Length 1.68-2.40. Body light yellow-brown to brown. Head trapezoidal, narrowing apically, slightly narrower than pron<!--PageBreak--><!--PageBreak-->otum, base nearly straight, vertexal foveae nude, connected by an inverted U-shaped sulcus; with prominent rounded antennal tubercles, lacking interantennal ridge; with 11 antennomeres, IX-XI forming loose club, X symmetrical and usually wider than IX, antennomeres V and VII usually slightly larger than adjacent antennomeres; head venter with short sparse setae angled anteriorly, with faint median gular suture, single gular fovea at head base, with gular boss at base of mentum.
                    </p><p>Pronotal disc with shallow median longitudinal sulcus extending to base, lateral longitudinal sulci faint to indistinct; antebasal sulcus deep, forming a broad V between nude lateral antebasal foveae, lacking median antebasal fovea; lateral margins convergent basally, carinate in basal half, slightly constricted adjacent to lateral foveae, margins denticulate from constriction to base; base with lateral margins polished, forming two vague oval impressions to each side. Prosternum convex, with lateral prosternal carinae extending from anterolateral corner of procoxae obliquely dorsally to cervix; lateral procoxal foveae present.</p><p>Elytra with 3 basal foveae, short discal stria extending from lateral foveae no more than one-third elytral length; with subhumeral fovea; with apicolateral cleft. Median mesosternal fovea broadly forked from single opening, lateral mesosternal foveae broadly forked, anterior fork small and isolated; lateral mesocoxal foveae present; lacking metasternal foveae. Hindwings fully developed.</p><p>Abdomen with visible tergites 1-3 subequal in length, 4 slightly longer; 1 with basolateral foveae, deep depression between foveae nude, anterior face of depression with two large blunt teeth facing posteriorly; tergites lacking discal carinae at base. Metacoxal cavities angularly prolonged posteriorly near mesal margin; first visible ventrite usually with short carinae extending posteriorly from apex of angulation to ventrite apex, medial area between carinae flat or nearly so; second ventrite with inner and outer basolateral foveae in setose basolateral sulci. Profemora lacking ventral sensory pits or impression; tibiae with apical ctenidia of few to several spines on anterior and posterior margins.</p><p>Males with third ventrite bearing median anteriorly-directed lamina. Aedeagus with dorsal diaphragm; parameres asymmetric, flattened and fused at base.</p><fig id="F1" position="float" orientation="portrait"><label>Figure 1.</label><caption><p>Habitus of <italic><tp:taxon-name>Oropodes chumash</tp:taxon-name></italic>. Body length equals 1.9 mm. Scale line equals 0.1 mm.</p></caption><graphic xmlns:xlink="http://www.w3.org/1999/xlink" xlink:href="ZooKeys-147-425-g001.jpg" position="float" orientation="portrait" xlink:type="simple"/></fig></tp:treatment-sec><tp:treatment-sec sec-type="Biology"><title>Biology.</title><p> Specimens of <italic><tp:taxon-name>Oropodes</tp:taxon-name></italic> have been taken in the widest array of habitats possible for pselaphines in California, ranging from redwood forests, high elevation Douglas-fir forests, gallery forests in grassland areas, dry chaparral/ pine forests, foothill woodlands, grass roots, an urban residential area, and from a cave in an area of high desert scrub. Many of the species have been found at sites dominated by dry pine/oak forests mixed with brush or chaparral. Use of passive traps (light traps, flight intercept traps) in southern half of California have been the most productive techniques in collecting species, as species have been difficult to find by the usual procedure of berlesing leaf litter or root mat samples.
                    </p><p>Adults seasonality exhibits two broad patterns: the species from northern California, where rain is received during the summer, have collection records from months throughout the year. Those species occurring where there are long periods without rain, particularly those from southern California, appear in late autumn and early winter, and may be taken until June when the California summer is well under way.</p></tp:treatment-sec><tp:treatment-sec sec-type="Relationships"><title>Relationships.</title><p><italic><tp:taxon-name>Oropodes</tp:taxon-name></italic> is certainly close to <italic><tp:taxon-name>Euplecterga</tp:taxon-name></italic> Park &amp; Wagner, 1962, being effectively the sister-group in view of the latter genus being initially described as a subgenus of <italic><tp:taxon-name>Oropodes</tp:taxon-name></italic>. They are similar in habitus, sharing the somewhat flattened body, the slightly enlarged seventh antennomere, the shallow median sulcus of the pronotum, the abdominal tergites subequal in length, and with the males possessing a median lamina on the third ventrite and lacking sensory pits on the profemora. The two genera are separated by the presence of promesocoxal foveae, the lack of inner basolateral foveae on the second ventrite, the first ventrite lacking longitudinal carinae arising at the posteromedial angulations of the metacoxal cavities, and the asymmetrical male eleventh antennomere for <italic><tp:taxon-name>Euplecterga</tp:taxon-name></italic>, while <italic><tp:taxon-name>Oropodes</tp:taxon-name></italic> lacks promesocoxal foveae, both inner and outer basolateral foveae are present on the second ventrite, nearly all species have distinct longitudinal carinae arising at the posteromedial angulations of the metacoxal cavities that extend posteriorly to the apex of the first ventrite, and the male eleventh antennomere is symmetrical. The two genera are indeed similar in overall appearance, and a single specimen from the San Francisco Bay area was in the process of being treated as an undescribed species of <italic><tp:taxon-name>Oropodes</tp:taxon-name></italic> before the first author fortunately realized it was the second known specimen of <italic><tp:taxon-name>Euplecterga fideli</tp:taxon-name></italic> Grigarick &amp; Schuster (1976). The male holotype of <italic><tp:taxon-name>Euplecterga fideli</tp:taxon-name></italic> was collected in Santa Cruz County, 9 mi NE of Soquel, while the newly discovered male has the data: San Mateo County, Lake Pilarcitos, III-20-1965, C.W. &amp; L.B. O’Brien, shore debris (CNCI)].
                    </p><p>The mesosternal foveal pattern places these two genera clearly in the subtribe <tp:taxon-name>Trichonychina</tp:taxon-name> (<xref ref-type="bibr" rid="B9">Chandler 2001</xref>: 107). Grigarick and Schuster (1980: 25) produced a tree for the twelve North and Central American genera in their “Group B” (= <tp:taxon-name>Trichonychina</tp:taxon-name>) indicating two major clusters of genera based on a few characters, with a group holding the genera <italic><tp:taxon-name>Bontomtes</tp:taxon-name></italic> Grigarick &amp; Schuster and <italic><tp:taxon-name>Foveoscapha</tp:taxon-name></italic> Park &amp; Wagner being placed adjacent to <italic><tp:taxon-name>Oropodes</tp:taxon-name></italic> in one major cluster, and <italic><tp:taxon-name>Euplecterga</tp:taxon-name></italic> associated with <italic><tp:taxon-name>Tetrascapha</tp:taxon-name></italic> Schuster &amp; Marsh in the other major cluster. The subequal lengths of the abdominal tergites, lack of lateral metasternal foveae, and the somewhat flattened body are features found only in <italic><tp:taxon-name>Oropodes</tp:taxon-name></italic> and <italic><tp:taxon-name>Euplecterga</tp:taxon-name></italic> amongst these genera (metasternal foveae lacking in <italic><tp:taxon-name>Tetrascapha</tp:taxon-name></italic>), while the sulcate pronotal disc is shared with <italic><tp:taxon-name>Bontomtes</tp:taxon-name></italic> and <italic><tp:taxon-name>Foveoscapha</tp:taxon-name></italic>. These last two genera are more robust in appearance and the lateral metasternal foveae are present.
                    </p><p>Within the genus the species are placed into three preliminary species-groups: the arcaps-group (4 species), the orbiceps-group (4 species), and the raffrayi-group (10 species). In the taxonomic section the species-groups are treated alphabetically, with the included species of each group similarly treated alphabetically.</p></tp:treatment-sec><tp:treatment-sec sec-type="Keys to species of Oropodes"><title>Keys to species of <italic><tp:taxon-name>Oropodes</tp:taxon-name></italic>.
                    </title><p>Males may be identified using the secondary sexual characters of the legs, abdominal lamina, apical sclerites, and genitalia, while females have valuable characters on the apical sclerites of the abdomen and the internal genitalia. Due to the possibility of encountering undescribed species we advise that the genitalia be extracted, mace<!--PageBreak-->rated, and viewed. Also, the leg characters of the male tibiae may be obscured by dense setae, and are difficult to see unless placed on a slide in a glycerin mount. Caution is urged when identifying isolated females. Females are not known for six of the species described here, and we have seen seven female morphospecies with distinctive genitalia that lack associated males. Males always have a recurved lamina following an impression at the middle portion of the third ventrite, and at least the second ventrite is medially impressed. Females lack the lamina on the third ventrite, which together with the second ventrite are both convexly and evenly rounded.</p><sec sec-type="Key to males"><title>Key to males.</title><table-wrap content-type="key" position="anchor" orientation="portrait"><table><tbody><tr><td rowspan="1" colspan="1">1</td><td rowspan="1" colspan="1">Profemora lacking tooth or tubercle on ventral margin near base; second ventrite with posterior margin straight (<xref ref-type="fig" rid="F2">Fig. 2C</xref>); eyes relatively small, with 12-40 facets; north of the San Francisco Bay Area to Oregon
                                        </td><td rowspan="1" colspan="1">2</td></tr><tr><td rowspan="1" colspan="1">–</td><td rowspan="1" colspan="1">Profemora with tooth or tubercle on ventral margin near base (<xref ref-type="fig" rid="F7">Fig. 6B</xref>); second ventrite often with pair of acute teeth or rounded lobes as wide apart as width of impression on third ventrite (<xref ref-type="fig" rid="F16">Fig. 13C</xref>); eyes larger, with about 45-70 facets, usually ranging from about 60-70; northern California to Baja California
                                        </td><td rowspan="1" colspan="1">5</td></tr><tr><td rowspan="1" colspan="1">2(1)</td><td rowspan="1" colspan="1">Metatrochanters with short acute spine on posterior margin (<xref ref-type="fig" rid="F4">Fig. 3G</xref>); lamina of third ventrite with anterior margin broadly and slightly concave in ventral view (<xref ref-type="fig" rid="F4">Fig. 3C</xref>); Oregon
                                        </td><td rowspan="1" colspan="1">2. <italic><tp:taxon-name>Oropodes dybasi</tp:taxon-name></italic> Grigarick &amp; Schuster
                                        </td></tr><tr><td rowspan="1" colspan="1">–</td><td rowspan="1" colspan="1">Metatrochanters smoothly rounded on posterior margin; lamina of third ventrite with anterior margin slightly to strongly convex (<xref ref-type="fig" rid="F5">Fig. 4C</xref>); California
                                        </td><td rowspan="1" colspan="1">3</td></tr><tr><td rowspan="1" colspan="1">3(2)</td><td rowspan="1" colspan="1">Protibiae with blunt angulation at middle of mesal margin; mesotibiae with blunt preapical tubercle (<xref ref-type="fig" rid="F5">Fig. 4B</xref>); sixth ventrite with setose area strongly and broadly constricted at middle (<xref ref-type="fig" rid="F5">Fig. 4D</xref>); Butte and Tehama Counties
                                        </td><td rowspan="1" colspan="1">3. <italic><tp:taxon-name>Oropodes ishii</tp:taxon-name></italic> Chandler
                                        </td></tr><tr><td rowspan="1" colspan="1">–</td><td rowspan="1" colspan="1">Protibiae with mesal margin smooth, lacking angulations; mesotibiae lacking preapical tubercles (<xref ref-type="fig" rid="F2">Fig. 2B</xref>); sixth ventrite with margins of setose area constricted or parallel (<xref ref-type="fig" rid="F2">Fig. 2D</xref>, <xref ref-type="fig" rid="F6">5D</xref>)
                                        </td><td rowspan="1" colspan="1">4</td></tr><tr><td rowspan="1" colspan="1">4(3)</td><td rowspan="1" colspan="1">Sixth ventrite with margins of setose area strongly and broadly constricted at middle (<xref ref-type="fig" rid="F2">Fig. 2D</xref>); aedeagus with sinuate narrow spine in internal sac (<xref ref-type="fig" rid="F2">Fig. 2A</xref>); Marin to Mendocino Counties
                                        </td><td rowspan="1" colspan="1">1. <italic><tp:taxon-name>Oropodes arcaps</tp:taxon-name></italic> Grigarick &amp; Schuster
                                        </td></tr><tr><td rowspan="1" colspan="1">–</td><td rowspan="1" colspan="1">Sixth ventrite with margins of setose area evenly narrowing to middle (<xref ref-type="fig" rid="F6">Fig. 5D</xref>); aedeagus with thick, slightly curved spine in internal sac (<xref ref-type="fig" rid="F6">Fig. 5A</xref>); Tehama County
                                        </td><td rowspan="1" colspan="1">4. <italic><tp:taxon-name>Oropodes yollabolly</tp:taxon-name></italic> Chandler
                                        </td></tr><tr><td rowspan="1" colspan="1">5(1)</td><td rowspan="1" colspan="1">Second ventrite with posterior margin straight, lacking pair of distinct teeth or rounded lobes (<xref ref-type="fig" rid="F7">Fig. 6C</xref>); species found in southern California south of the Tehachapi Mountains to Baja California
                                        </td><td rowspan="1" colspan="1">6</td></tr><tr><td rowspan="1" colspan="1">–</td><td rowspan="1" colspan="1">Second ventrite with pair of teeth or rounded lobes projecting at point even with lateral margins of impression of third ventrite (<xref ref-type="fig" rid="F16">Fig. 13C</xref>); throughout California
                                        </td><td rowspan="1" colspan="1">9</td></tr><tr><td rowspan="1" colspan="1"><!--PageBreak-->6(5)</td><td rowspan="1" colspan="1">Lamina arising at apex of third ventrite (<xref ref-type="fig" rid="F10">Fig. 8C</xref>); protibiae subangulate on mesal margin past middle (<xref ref-type="fig" rid="F10">Fig. 8B</xref>)
                                        </td><td rowspan="1" colspan="1">7</td></tr><tr><td rowspan="1" colspan="1">–</td><td rowspan="1" colspan="1">Lamina arising at point about two-thirds from anterior margin of third ventrite (<xref ref-type="fig" rid="F9">Fig. 7C</xref>); protibiae with mesal margin smoothly and barely curved (<xref ref-type="fig" rid="F9">Fig. 7B</xref>)
                                        </td><td rowspan="1" colspan="1">8</td></tr><tr><td rowspan="1" colspan="1">7(6)</td><td rowspan="1" colspan="1">Mesotibiae with straight apical spur on mesal margin (<xref ref-type="fig" rid="F7">Fig. 6B</xref>); aedeagus with left paramere sinuate at apex (<xref ref-type="fig" rid="F7">Fig. 6A</xref>); Santa Barbara and Los Angeles Counties
                                        </td><td rowspan="1" colspan="1">5. <italic><tp:taxon-name>Oropodes orbiceps</tp:taxon-name></italic> Casey
                                        </td></tr><tr><td rowspan="1" colspan="1">–</td><td rowspan="1" colspan="1">Mesotibiae lacking apical spur, with two widely spaced preapical tubercles on mesal margin (<xref ref-type="fig" rid="F10">Fig. 8B</xref>); aedeagus with left paramere truncate at apex (<xref ref-type="fig" rid="F10">Fig. 8A</xref>); Los Angeles County
                                        </td><td rowspan="1" colspan="1">7. <italic><tp:taxon-name>Oropodes tataviam</tp:taxon-name></italic> Chandler &amp; Caterino, sp. n.
                                        </td></tr><tr><td rowspan="1" colspan="1">8(6)</td><td rowspan="1" colspan="1">Mesotibiae with two close preapical tubercles (<xref ref-type="fig" rid="F9">Fig. 7B</xref>); aedeagus with left paramere strongly sinuate at apex (<xref ref-type="fig" rid="F9">Fig. 7A</xref>); San Bernardino County
                                        </td><td rowspan="1" colspan="1">6. <italic><tp:taxon-name>Oropodes serrano</tp:taxon-name></italic> Chandler &amp; Caterino, sp. n.
                                        </td></tr><tr><td rowspan="1" colspan="1">–</td><td rowspan="1" colspan="1">Mesotibiae with single small preapical tubercle (<xref ref-type="fig" rid="F11">Fig. 9B</xref>); aedeagus with left paramere truncate at apex (<xref ref-type="fig" rid="F11">Fig. 9A</xref>); northern Baja California
                                        </td><td rowspan="1" colspan="1">8. <italic><tp:taxon-name>Oropodes tipai</tp:taxon-name></italic> Chandler &amp; Caterino, sp. n.
                                        </td></tr><tr><td rowspan="1" colspan="1">9(5)</td><td rowspan="1" colspan="1">Lamina of third ventrite originating near middle; projections at posterior margin of second ventrite more rounded (<xref ref-type="fig" rid="F16">Fig. 13C</xref>)
                                        </td><td rowspan="1" colspan="1">10</td></tr><tr><td rowspan="1" colspan="1">–</td><td rowspan="1" colspan="1">Lamina of third ventrite originating close to posterior margin; projections at posterior margin of second ventrite typically more acute (<xref ref-type="fig" rid="F22">Fig. 19C</xref>)
                                        </td><td rowspan="1" colspan="1">12</td></tr><tr><td rowspan="1" colspan="1">10(9)</td><td rowspan="1" colspan="1">Width of lamina of third ventrite about one-fifth ventrite width (<xref ref-type="fig" rid="F15">Fig. 12C</xref>), lamina raised at about 40°; Tulare County
                                        </td><td rowspan="1" colspan="1">11. <italic><tp:taxon-name>Oropodes casson</tp:taxon-name></italic> Chandler &amp; Caterino, sp. n.
                                        </td></tr><tr><td rowspan="1" colspan="1">–</td><td rowspan="1" colspan="1">Width of lamina of third ventrite close to one-third ventrite width (<xref ref-type="fig" rid="F16">Fig. 13C</xref>), lamina raised at about 25°
                                        </td><td rowspan="1" colspan="1">11</td></tr><tr><td rowspan="1" colspan="1">11(10)</td><td rowspan="1" colspan="1">Aedeagus with apex of left paramere broad and sinuate (<xref ref-type="fig" rid="F16">Fig. 13A</xref>); Santa Barbara and Los Angeles Counties
                                        </td><td rowspan="1" colspan="1">12. <italic><tp:taxon-name>Oropodes chumash</tp:taxon-name></italic> Chandler &amp; Caterino, sp. n.
                                        </td></tr><tr><td rowspan="1" colspan="1">–</td><td rowspan="1" colspan="1">Aedeagus with apex of left paramere narrower and bluntly pointed (<xref ref-type="fig" rid="F12">Fig. 10A</xref>); San Bernardino County
                                        </td><td rowspan="1" colspan="1">9. <italic><tp:taxon-name>Oropodes aalbui</tp:taxon-name></italic> Chandler &amp; Caterino, sp. n.
                                        </td></tr><tr><td rowspan="1" colspan="1">12(9)</td><td rowspan="1" colspan="1">Protibiae with large blunt tubercle on mesal margin in basal half, broadly emarginate to small tubercle in apical half; ventral tooth of profemora large and slanted (<xref ref-type="fig" rid="F22">Fig. 19B</xref>); Los Angeles County
                                        </td><td rowspan="1" colspan="1">18. <italic><tp:taxon-name>Oropodes tongva</tp:taxon-name></italic> Chandler &amp; Caterino, sp. n.
                                        </td></tr><tr><td rowspan="1" colspan="1">–</td><td rowspan="1" colspan="1">Protibiae bluntly angulate near middle to smoothly curved; profemoral tooth more erect (<xref ref-type="fig" rid="F22">Fig. 19B</xref>)
                                        </td><td rowspan="1" colspan="1">13</td></tr><tr><td rowspan="1" colspan="1">13(12)</td><td rowspan="1" colspan="1">Protrochanter with large truncate projection on ventral margin (<xref ref-type="fig" rid="F14">Fig. 11B</xref>); metatrochanters with ventral margin angulate; lamina of third ventrite with apex straight (<xref ref-type="fig" rid="F14">Fig. 11C</xref>); Calaveras County
                                        </td><td rowspan="1" colspan="1">10. <italic><tp:taxon-name>Oropodes bellorum</tp:taxon-name></italic> Chandler &amp; Caterino, sp. n.
                                        </td></tr><tr><td rowspan="1" colspan="1">–</td><td rowspan="1" colspan="1">Pro- and metatrochanters with ventral margins smoothly curved, not modified; lamina of third ventrites with apex concave (<xref ref-type="fig" rid="F18">Fig. 15C</xref>)
                                        </td><td rowspan="1" colspan="1">14<!--PageBreak--></td></tr><tr><td rowspan="1" colspan="1">14(13)</td><td rowspan="1" colspan="1">Profemoral tooth as long as wide or longer; mesotibiae with two widely spaced preapical tubercles on mesal margin, lacking apical spur (<xref ref-type="fig" rid="F17">Fig. 14B</xref>); left paramere with apex subtruncate, projecting well beyond apex of right paramere (<xref ref-type="fig" rid="F17">Fig. 14A</xref>)
                                        </td><td rowspan="1" colspan="1">15</td></tr><tr><td rowspan="1" colspan="1">–</td><td rowspan="1" colspan="1">Profemoral tooth half as long as wide; mesotibiae with long apical spur on mesal margin, lacking preapical tubercles (<xref ref-type="fig" rid="F21">Fig. 18B</xref>); both parameres about same length, armature of internal sac often obscuring parameres when viewed dorsally
                                        </td><td rowspan="1" colspan="1">16</td></tr><tr><td rowspan="1" colspan="1">15(14)</td><td rowspan="1" colspan="1">Male metasternum with median longitudinal sulcus; lamina of third ventrite with apical portion horizontal; apex of left paramere narrowly subtruncate (<xref ref-type="fig" rid="F18">Fig. 15A</xref>); body 2.3-2.4 mm long; Sacramento County
                                        </td><td rowspan="1" colspan="1">14. <italic><tp:taxon-name>Oropodes hardyi</tp:taxon-name></italic> Chandler &amp; Caterino, sp. n.
                                        </td></tr><tr><td rowspan="1" colspan="1">–</td><td rowspan="1" colspan="1">Male metasternum convex (only species with this character); lamina of third ventrite angled at about 30°; apex of left paramere broadly subtruncate (<xref ref-type="fig" rid="F17">Fig. 14A</xref>); body 1.7-2.1 mm long; Monterey and San Luis Obispo Counties
                                        </td><td rowspan="1" colspan="1">13. <italic><tp:taxon-name>Oropodes esselen</tp:taxon-name></italic> Chandler &amp; Caterino, sp. n.
                                        </td></tr><tr><td rowspan="1" colspan="1">16(14)</td><td rowspan="1" colspan="1">Lamina of third ventrite horizontal at apex; rod in internal sac with multiple teeth in apical portion (<xref ref-type="fig" rid="F20">Fig. 17A</xref>); “California” 16. <italic><tp:taxon-name>Oropodes raffrayi</tp:taxon-name></italic> (Brendel)
                                        </td></tr><tr><td rowspan="1" colspan="1">–</td><td rowspan="1" colspan="1">Lamina of third ventrite angled at about 30°; rod of internal sac with 1-2 apical spines (<xref ref-type="fig" rid="F21">Fig. 18A</xref>)
                                        </td><td rowspan="1" colspan="1">17</td></tr><tr><td rowspan="1" colspan="1">17(16)</td><td rowspan="1" colspan="1">Aedeagus with rod of internal sac with two apical spines (<xref ref-type="fig" rid="F19">Fig. 16A</xref>); Napa and Lake Counties
                                        </td><td rowspan="1" colspan="1">15. <italic><tp:taxon-name>Oropodes nuclere</tp:taxon-name></italic> Grigarick &amp; Schuster
                                        </td></tr><tr><td rowspan="1" colspan="1">–</td><td rowspan="1" colspan="1">Aedeagus with rod of internal sac with single apical point (<xref ref-type="fig" rid="F21">Fig. 18A</xref>); Marin to Tehama Counties
                                        </td><td rowspan="1" colspan="1">17. <italic><tp:taxon-name>Oropodes rumseyensis</tp:taxon-name></italic> Grigarick &amp; Schuster
                                        </td></tr></tbody></table></table-wrap></sec><sec sec-type="Key to females"><title>Key to females.</title><table-wrap content-type="key" position="anchor" orientation="portrait"><table><tbody><tr><td rowspan="1" colspan="1">1</td><td rowspan="1" colspan="1">Fifth ventrite with anterior and posterior margins of setose area parallel (<xref ref-type="fig" rid="F2">Fig. 2F</xref>); genitalia with membranous lobe symmetrical or nearly so (<xref ref-type="fig" rid="F2">Fig. 2E</xref>)
                                        </td><td rowspan="1" colspan="1">2</td></tr><tr><td rowspan="1" colspan="1">–</td><td rowspan="1" colspan="1">Fifth ventrite with setose area sharply constricted or divided at middle (<xref ref-type="fig" rid="F21">Fig. 18F</xref>); membranous lobe of genitalia symmetrical or nearly so to strongly asymmetrical
                                        </td><td rowspan="1" colspan="1">5</td></tr><tr><td rowspan="1" colspan="1">2(1)</td><td rowspan="1" colspan="1">Posterior margin of fifth ventrite with broad truncate tab at middle (<xref ref-type="fig" rid="F4">Fig. 3F</xref>); membranous lobe of genitalia with two arcuate rods (<xref ref-type="fig" rid="F4">Fig. 3E</xref>)
                                        </td><td rowspan="1" colspan="1">2. <italic><tp:taxon-name>Oropodes dybasi</tp:taxon-name></italic> Grigarick &amp; Schuster
                                        </td></tr><tr><td rowspan="1" colspan="1">–</td><td rowspan="1" colspan="1">Posterior margin of fifth ventrite evenly curved to nearly straight, lacking median projection (<xref ref-type="fig" rid="F2">Fig. 2F</xref>); membranous lobe of genitalia different
                                        </td><td rowspan="1" colspan="1">3</td></tr><tr><td rowspan="1" colspan="1">3(2)</td><td rowspan="1" colspan="1">Membranous lobe of genitalia with two recurved spines, each with median projection (<xref ref-type="fig" rid="F2">Fig. 2E</xref>)
                                        </td><td rowspan="1" colspan="1">1. <italic><tp:taxon-name>Oropodes arcaps</tp:taxon-name></italic> Grigarick &amp; Schuster
                                        </td></tr><tr><td rowspan="1" colspan="1">–</td><td rowspan="1" colspan="1">Membranous lobe of genitalia lacking obvious sclerites (<xref ref-type="fig" rid="F5">Fig. 4E</xref>) 4
                                        </td></tr><tr><td rowspan="1" colspan="1">4(3)</td><td rowspan="1" colspan="1">Found in the northern Sierra Nevada (<xref ref-type="fig" rid="F5">Fig. 4)</xref></td><td rowspan="1" colspan="1">3. <italic><tp:taxon-name>Oropodes ishii</tp:taxon-name></italic> Chandler
                                        </td></tr><tr><td rowspan="1" colspan="1">–</td><td rowspan="1" colspan="1">Found in the northern Coast Ranges of California (<xref ref-type="fig" rid="F6">Fig. 5)</xref></td><td rowspan="1" colspan="1">4. <italic><tp:taxon-name>Oropodes yollabolly</tp:taxon-name></italic> Chandler
                                        </td></tr><tr><td rowspan="1" colspan="1"><!--PageBreak-->5(1)</td><td rowspan="1" colspan="1">Membranous lobe of genitalia strongly asymmetrical (<xref ref-type="fig" rid="F21">Fig. 18E</xref>)
                                        </td><td rowspan="1" colspan="1">5</td></tr><tr><td rowspan="1" colspan="1">–</td><td rowspan="1" colspan="1">Membranous lobe of genitalia symmetric or nearly so, internal sclerites may vary in size (<xref ref-type="fig" rid="F16">Fig. 13E</xref>)
                                        </td><td rowspan="1" colspan="1">7</td></tr><tr><td rowspan="1" colspan="1">6(5)</td><td rowspan="1" colspan="1">Fifth ventrite with setose area narrowly closed at middle by projection from anterior margin (<xref ref-type="fig" rid="F21">Fig. 18F</xref>); fifth tergite with blunt median tubercle at apex
                                        </td><td rowspan="1" colspan="1">17. <italic><tp:taxon-name>Oropodes rumseyensis</tp:taxon-name></italic> Grigarick &amp; Schuster
                                        </td></tr><tr><td rowspan="1" colspan="1">–</td><td rowspan="1" colspan="1">Fifth ventrite with setose area broadly divided at middle by bar (<xref ref-type="fig" rid="F19">Fig. 16F</xref>); fifth tergite with shallow median impression at apex
                                        </td><td rowspan="1" colspan="1">15. <italic><tp:taxon-name>Oropodes nuclere</tp:taxon-name></italic> Grigarick &amp; Schuster
                                        </td></tr><tr><td rowspan="1" colspan="1">7(5)</td><td rowspan="1" colspan="1">Fifth ventrite with setose area narrowly closed or nearly so by projection from anterior margin (<xref ref-type="fig" rid="F16">Fig. 13F</xref>)
                                        </td><td rowspan="1" colspan="1">8</td></tr><tr><td rowspan="1" colspan="1">–</td><td rowspan="1" colspan="1">Fifth ventrite with setose area broadly divided by bar at middle (<xref ref-type="fig" rid="F12">Fig. 15F</xref>)
                                        </td><td rowspan="1" colspan="1">10</td></tr><tr><td rowspan="1" colspan="1">8(7</td><td rowspan="1" colspan="1"> Fifth tergite with two close teeth at apex (<xref ref-type="fig" rid="F10">Fig. 8H</xref>)
                                        </td><td rowspan="1" colspan="1">7. <italic><tp:taxon-name>Oropodes tataviam</tp:taxon-name></italic> Chandler &amp; Caterino, sp. n.
                                        </td></tr><tr><td rowspan="1" colspan="1">–</td><td rowspan="1" colspan="1">Fifth tergite apex rounded</td><td rowspan="1" colspan="1">9</td></tr><tr><td rowspan="1" colspan="1">9(8)</td><td rowspan="1" colspan="1">Metasternum with disc convex; genitalia with two narrow sclerotized rods in membranous lobe (<xref ref-type="fig" rid="F16">Fig. 13E</xref>)
                                        </td><td rowspan="1" colspan="1">12. <italic><tp:taxon-name>Oropodes chumash</tp:taxon-name></italic> Chandler &amp; Caterino, sp. n.
                                        </td></tr><tr><td rowspan="1" colspan="1">–</td><td rowspan="1" colspan="1">Metasternum with median longitudinal sulcus; membranous lobe of genitalia with broad plate apically notched (<xref ref-type="fig" rid="F22">Fig. 19E</xref>)
                                        </td><td rowspan="1" colspan="1">18. <italic><tp:taxon-name>Oropodes tongva</tp:taxon-name></italic> Chandler &amp; Caterino, sp. n.
                                        </td></tr><tr><td rowspan="1" colspan="1">10(7)</td><td rowspan="1" colspan="1">Membranous lobe of genitalia with broad plate bearing apical point (<xref ref-type="fig" rid="F11">Fig. 14E</xref>)
                                        </td><td rowspan="1" colspan="1">13. <italic><tp:taxon-name>Oropodes esselen</tp:taxon-name></italic> Chandler &amp; Caterino, sp. n.
                                        </td></tr><tr><td rowspan="1" colspan="1">–</td><td rowspan="1" colspan="1">Genitalia with sclerites of membranous lobe formed differently</td><td rowspan="1" colspan="1">11</td></tr><tr><td rowspan="1" colspan="1">11(10)</td><td rowspan="1" colspan="1">Genitalia with membranous lobe elongate, with two flattened elongate plates of variable width (<xref ref-type="fig" rid="F7">Fig. 6E</xref>); fifth tergite with distinct notch at apex (<xref ref-type="fig" rid="F7">Fig. 6H</xref>)
                                        </td><td rowspan="1" colspan="1">5. <italic><tp:taxon-name>Oropodes orbiceps</tp:taxon-name></italic> Casey
                                        </td></tr><tr><td rowspan="1" colspan="1">–</td><td rowspan="1" colspan="1">Genitalia with membranous lobe about as long as wide, with broad lightly sclerotized plate (<xref ref-type="fig" rid="F18">Fig. 15E</xref>); fifth tergite lacking apical notch
                                        </td><td rowspan="1" colspan="1">14. <italic><tp:taxon-name>Oropodes hardyi</tp:taxon-name></italic> Chandler &amp; Caterino, sp. n.
                                        </td></tr></tbody></table></table-wrap></sec><sec sec-type="Unassociated female specimens with distinctive genitalia"><title>Unassociated female specimens with distinctive genitalia.</title><p>The unassociated females we have seen are listed here so that the specimens may be located by future workers. Five are represented by single specimens.</p><p>1) Fresno County: 9 mi E Coalinga, III-20/VI-4-1981, Gilbert &amp; Andrews (CSCA, 2 specimens).</p><p>2) Fresno County: Sequoia National Forest, 3 mi W Cedar Grove, 4400’, V-14-1976, A. Newton &amp; M. Thayer (FMNH).</p><p>3) Los Angeles County: Point Mugu State Park, Boney Mountain State Wilderness, <named-content xmlns:xlink="http://www.w3.org/1999/xlink" content-type="dwc:verbatimCoordinates" xlink:type="simple">34.1354°N, 118.9524°W</named-content>, V-3-2009, M.S. Caterino &amp; K.J. Hopp, <italic><tp:taxon-name>Umbellularia</tp:taxon-name></italic>/<italic><tp:taxon-name>Platanus</tp:taxon-name></italic> litter (SBMN, 2 specimens).<!--PageBreak-->
                        </p><p>4) Madera or Mariposa County: Ahwahnee, May, A. Fenyes Collection (CASC). [either Ahwahnee, town in Madera County, <named-content xmlns:xlink="http://www.w3.org/1999/xlink" content-type="dwc:verbatimCoordinates" xlink:type="simple">37.3639°N, 119.7203°W</named-content>; or Ahwahnee Lodge in Yosemite Valley (Mariposa County), <named-content xmlns:xlink="http://www.w3.org/1999/xlink" content-type="dwc:verbatimCoordinates" xlink:type="simple">37.7458°N, 119.5742°W</named-content>]</p><p>5) Santa Barbara County: LPNF [Los Padres National Forest], Oso Canyon, IV-28-2002, M. Caterino (SBMN).</p><p>6) Tehama County: 6 mi SE Manton, Soap Creek, 716 m, XII-4-1991, D. S. Chandler, sift willow/mixed litter by stream (DSC).</p><p>7) Tulare County: Ash Mountain Power Station, XI-23-1982, J.A. Halstead (CNCI).</p></sec><sec sec-type="The arcaps-group"><title>The arcaps-group.</title><p>Included species: <italic><tp:taxon-name>Oropodes arcaps</tp:taxon-name></italic> Grigarick &amp; Shuster, <italic><tp:taxon-name>Oropodes dybasi</tp:taxon-name></italic> Park &amp; Wagner, <italic><tp:taxon-name>Oropodes ishii</tp:taxon-name></italic> Chandler<italic>, and O. yollabolly</italic> Chandler.
                        </p><p>Diagnostic features: Eyes relatively small, 12-40 facets. Males lacking basal spine on venter of profemora; second ventrite with posterior margin smooth, lacking teeth or lobes. Females with transverse margins of setose area of fifth ventrite parallel; genitalia with membranous lobe symmetrical or nearly so.</p><p>Geographical distribution: The range of this group extends from north of the San Francisco Bay area of California into Oregon (Map 1).</p></sec></tp:treatment-sec><tp:treatment-sec><!--Section generated to contain objects referenced in tp:taxon-treatment.--><fig id="F2" position="float" orientation="portrait"><label>Figure 2.</label><caption><p><italic><tp:taxon-name>Oropodes arcaps</tp:taxon-name></italic> <bold>A</bold> Dorsal and right lateral view of male genitalia <bold>B</bold> Posterior view of right male protibia, mesotibia, and metatibia <bold>C</bold> Ventral view of male third ventrite <bold>D</bold> Ventral view of male sixth ventrite <bold>E</bold> Dorsal view of female genitalia <bold>F</bold> Dorsal view of female fifth ventrite. Scale line equals 0.1 mm.</p></caption><graphic xmlns:xlink="http://www.w3.org/1999/xlink" xlink:href="ZooKeys-147-425-g002.jpg" position="float" orientation="portrait" xlink:type="simple"/></fig><fig id="F7" position="float" orientation="portrait"><label>Figure 6.</label><caption><p><italic><tp:taxon-name>Oropodes orbiceps</tp:taxon-name></italic> <bold>A</bold> Dorsal and right lateral view of male genitalia <bold>B</bold> Posterior view of right male profemur and protibia <bold>C</bold> Ventral view of male third ventrite <bold>D</bold> Ventral view of male sixth ventrite <bold>E</bold> Dorsal view of female genitalia <bold>F</bold> Dorsal view of female fifth ventrite. Scale line equals 0.1 mm.</p></caption><graphic xmlns:xlink="http://www.w3.org/1999/xlink" xlink:href="ZooKeys-147-425-g007.jpg" position="float" orientation="portrait" xlink:type="simple"/></fig><fig id="F16" position="float" orientation="portrait"><label>Figure 13.</label><caption><p><italic><tp:taxon-name>Oropodes chumash</tp:taxon-name></italic> <bold>A</bold> Dorsal and right lateral view of male genitalia <bold>B</bold> Posterior view of right male profemur and protibia, mesotibia, and metatibia <bold>C</bold> Ventral view of male third ventrite <bold>D</bold> Ventral view of male sixth ventrite <bold>E</bold> Dorsal view of female genitalia <bold>F</bold> Dorsal view of female fifth ventrite. Scale line equals 0.1 mm.</p></caption><graphic xmlns:xlink="http://www.w3.org/1999/xlink" xlink:href="ZooKeys-147-425-g016.jpg" position="float" orientation="portrait" xlink:type="simple"/></fig><fig id="F4" position="float" orientation="portrait"><label>Figure 3.</label><caption><p><italic><tp:taxon-name>Oropodes dybasi</tp:taxon-name></italic> <bold>A</bold> Dorsal and right lateral view of male genitalia <bold>B</bold> Posterior view of right male protibia, mesotibia, and metatibia <bold>C</bold> Ventral view of male third ventrite <bold>D</bold> Ventral view of male sixth ventrite <bold>E</bold> Dorsal view of female genitalia <bold>F</bold> Dorsal view of female fifth ventrite <bold>G</bold> Ventral view of male metatrochanter. Scale line equals 0.1 mm.</p></caption><graphic xmlns:xlink="http://www.w3.org/1999/xlink" xlink:href="ZooKeys-147-425-g004.jpg" position="float" orientation="portrait" xlink:type="simple"/></fig><fig id="F5" position="float" orientation="portrait"><label>Figure 4.</label><caption><p><italic><tp:taxon-name>Oropodes ishii</tp:taxon-name></italic> <bold>A</bold> Dorsal and right lateral view of male genitalia <bold>B</bold> Posterior view of right male protibia <bold>C</bold> Ventral view of male third ventrite <bold>D</bold> Ventral view of male sixth ventrite <bold>E</bold> Dorsal view of female genitalia <bold>F</bold> Dorsal view of female fifth ventrite. Scale line equals 0.1 mm.</p></caption><graphic xmlns:xlink="http://www.w3.org/1999/xlink" xlink:href="ZooKeys-147-425-g005.jpg" position="float" orientation="portrait" xlink:type="simple"/></fig><fig id="F6" position="float" orientation="portrait"><label>Figure 5.</label><caption><p><italic><tp:taxon-name>Oropodes yollabolly</tp:taxon-name></italic> <bold>A</bold> Dorsal and right lateral view of male genitalia <bold>B</bold> Posterior view of right male protibia, mesotibia, and metatibia <bold>C</bold> Ventral view of male third ventrite <bold>D</bold> Ventral view of male sixth ventrite <bold>E</bold> Dorsal view of female genitalia <bold>F</bold> Dorsal view of female fifth ventrite. Scale line equals 0.1 mm.</p></caption><graphic xmlns:xlink="http://www.w3.org/1999/xlink" xlink:href="ZooKeys-147-425-g006.jpg" position="float" orientation="portrait" xlink:type="simple"/></fig><fig id="F10" position="float" orientation="portrait"><label>Figure 8.</label><caption><p><italic><tp:taxon-name>Oropodes tataviam</tp:taxon-name></italic> <bold>A</bold> Dorsal and right lateral view of male genitalia <bold>B</bold> Posterior view of right male profemur and protibia, mesotibia, and metatibia <bold>C</bold> Ventral view of male third ventrite <bold>D</bold> Ventral view of male sixth ventrite <bold>E</bold> Dorsal view of female genitalia <bold>F</bold> Dorsal view of female fifth ventrite <bold>H</bold> Dorsal view female fifth tergite. Scale line equals 0.1 mm.</p></caption><graphic xmlns:xlink="http://www.w3.org/1999/xlink" xlink:href="ZooKeys-147-425-g010.jpg" position="float" orientation="portrait" xlink:type="simple"/></fig><fig id="F9" position="float" orientation="portrait"><label>Figure 7.</label><caption><p><italic><tp:taxon-name>Oropodes serrano</tp:taxon-name></italic> <bold>A</bold> Dorsal and right lateral view of male genitalia <bold>B</bold> Posterior view of right male protibia, mesotibia, and metatibia <bold>C</bold> Ventral view of male third ventrite <bold>D</bold> Ventral view of male sixth ventrite. Scale line equals 0.1 mm.</p></caption><graphic xmlns:xlink="http://www.w3.org/1999/xlink" xlink:href="ZooKeys-147-425-g009.jpg" position="float" orientation="portrait" xlink:type="simple"/></fig><fig id="F11" position="float" orientation="portrait"><label>Figure 9.
                    </label><caption><p><italic><tp:taxon-name>Oropodes tipai</tp:taxon-name></italic> <bold>A</bold> Dorsal and right lateral view of male genitalia <bold>B</bold> Posterior view of right male profemur and protibia, mesotibia, and metatibia <bold>C</bold> Ventral view of male third ventrite <bold>D</bold> Ventral view of male sixth ventrite. Scale line equals 0.1 mm.</p></caption><graphic xmlns:xlink="http://www.w3.org/1999/xlink" xlink:href="ZooKeys-147-425-g011.jpg" position="float" orientation="portrait" xlink:type="simple"/></fig><fig id="F22" position="float" orientation="portrait"><label>Figure 19.</label><caption><p><italic><tp:taxon-name>Oropodes tongva</tp:taxon-name></italic> <bold>A</bold> Dorsal and right lateral view of male genitalia <bold>B</bold> Posterior view of right male profemur and protibia, mesotibia, and metatibia <bold>C</bold> Ventral view of male third ventrite <bold>D</bold> Ventral view of male sixth ventrite <bold>E</bold> Dorsal view of female genitalia <bold>F</bold> Dorsal view of female fifth ventrite. Scale line equals 0.1 mm.</p></caption><graphic xmlns:xlink="http://www.w3.org/1999/xlink" xlink:href="ZooKeys-147-425-g022.jpg" position="float" orientation="portrait" xlink:type="simple"/></fig><fig id="F15" position="float" orientation="portrait"><label>Figure 12.</label><caption><p><italic><tp:taxon-name>Oropodes casson</tp:taxon-name></italic> <bold>A</bold> Dorsal and right lateral view of male genitalia <bold>B</bold> Posterior view of right male profemur and protibia, mesotibia, and metatibia <bold>C</bold> Ventral view of male third ventrite <bold>D</bold> Ventral view of male sixth ventrite. Scale line equals 0.1 mm.</p></caption><graphic xmlns:xlink="http://www.w3.org/1999/xlink" xlink:href="ZooKeys-147-425-g015.jpg" position="float" orientation="portrait" xlink:type="simple"/></fig><fig id="F12" position="float" orientation="portrait"><label>Figure 10.</label><caption><p><italic><tp:taxon-name>Oropodes aalbui</tp:taxon-name></italic> <bold>A</bold> Dorsal and right lateral view of male genitalia <bold>B</bold> Posterior view of right male profemur and protibia, mesotibia, and metatibia <bold>C</bold> Ventral view of male third ventrite <bold>D</bold> Ventral view of male sixth ventrite. Scale line equals 0.1 mm.</p></caption><graphic xmlns:xlink="http://www.w3.org/1999/xlink" xlink:href="ZooKeys-147-425-g012.jpg" position="float" orientation="portrait" xlink:type="simple"/></fig><fig id="F14" position="float" orientation="portrait"><label>Figure 11.</label><caption><p><italic><tp:taxon-name>Oropodes bellorum</tp:taxon-name></italic> <bold>A</bold> Dorsal and right lateral view of male genitalia <bold>B</bold> Posterior view of right male profemur and protibia, mesotibia, and metatibia <bold>C</bold> Ventral view of male third ventrite <bold>D</bold> Ventral view of male sixth ventrite. Scale line equals 0.1 mm.</p></caption><graphic xmlns:xlink="http://www.w3.org/1999/xlink" xlink:href="ZooKeys-147-425-g014.jpg" position="float" orientation="portrait" xlink:type="simple"/></fig><fig id="F18" position="float" orientation="portrait"><label>Figure 15.</label><caption><p><italic><tp:taxon-name>Oropodes hardyi</tp:taxon-name></italic> <bold>A</bold> Dorsal and right lateral view of male genitalia <bold>B</bold> Posterior view of right male profemur and protibia, mesotibia, and metatibia <bold>C</bold> Ventral view of male third ventrite <bold>D</bold> Ventral view of male sixth ventrite <bold>E</bold> Dorsal view of female genitalia <bold>F</bold> Dorsal view of female fifth ventrite. Scale line equals 0.1 mm.</p></caption><graphic xmlns:xlink="http://www.w3.org/1999/xlink" xlink:href="ZooKeys-147-425-g018.jpg" position="float" orientation="portrait" xlink:type="simple"/></fig><fig id="F17" position="float" orientation="portrait"><label>Figure 14.</label><caption><p><italic><tp:taxon-name>Oropodes esselen</tp:taxon-name></italic> <bold>A</bold> Dorsal and right lateral view of male genitalia <bold>B</bold> Posterior view of right male profemur and protibia, mesotibia, and metatibia <bold>C</bold> Ventral view of male third ventrite <bold>D</bold> Ventral view of male sixth ventrite <bold>E</bold> Dorsal view of female genitalia <bold>F</bold> Dorsal view of female fifth ventrite. Scale line equals 0.1 mm.</p></caption><graphic xmlns:xlink="http://www.w3.org/1999/xlink" xlink:href="ZooKeys-147-425-g017.jpg" position="float" orientation="portrait" xlink:type="simple"/></fig><fig id="F21" position="float" orientation="portrait"><label>Figure 18.</label><caption><p><italic><tp:taxon-name>Oropodes rumseyensis</tp:taxon-name></italic> <bold>A</bold> Dorsal and right lateral view of male genitalia <bold>B</bold> Posterior view of right male profemur and protibia, mesotibia, and metatibia <bold>C</bold> Ventral view of male third ventrite <bold>D</bold> Ventral view of male sixth ventrite <bold>E</bold> Dorsal view of female genitalia <bold>F</bold> Dorsal view of female fifth ventrite. Scale line equals 0.1 mm.</p></caption><graphic xmlns:xlink="http://www.w3.org/1999/xlink" xlink:href="ZooKeys-147-425-g021.jpg" position="float" orientation="portrait" xlink:type="simple"/></fig><fig id="F20" position="float" orientation="portrait"><label>Figure 17.</label><caption><p><italic><tp:taxon-name>Oropodes raffrayi</tp:taxon-name></italic> <bold>A</bold> Dorsal and right lateral view of male genitalia <bold>B</bold> Posterior view of right male profemur and protibia, mesotibia, and metatibia <bold>C</bold> Ventral view of male third ventrite <bold>D</bold> Ventral view of male sixth ventrite. Scale line equals 0.1 mm.</p></caption><graphic xmlns:xlink="http://www.w3.org/1999/xlink" xlink:href="ZooKeys-147-425-g020.jpg" position="float" orientation="portrait" xlink:type="simple"/></fig><fig id="F19" position="float" orientation="portrait"><label>Figure 16.</label><caption><p><italic><tp:taxon-name>Oropodes nuclere</tp:taxon-name></italic> <bold>A</bold> Dorsal and right lateral view of male genitalia <bold>B</bold> Posterior view of right male profemur and protibia, mesotibia, and metatibia <bold>C</bold> Ventral view of male third ventrite <bold>D</bold> Ventral view of male sixth ventrite <bold>E</bold> Dorsal view of female genitalia <bold>F</bold> Dorsal view of female fifth ventrite. Scale line equals 0.1 mm.</p></caption><graphic xmlns:xlink="http://www.w3.org/1999/xlink" xlink:href="ZooKeys-147-425-g019.jpg" position="float" orientation="portrait" xlink:type="simple"/></fig></tp:treatment-sec><ref-list><ref id="B17"><mixed-citation xmlns:xlink="http://www.w3.org/1999/xlink" xlink:type="simple"><person-group><name name-style="western"><surname>Raffray</surname><given-names>A</given-names></name></person-group> (<year>1898</year>)<article-title> Notes sur les Psélaphides. Révision générique de la tribu des Euplectini. Descriptions d’espèces nouvelles.</article-title><source>Revue d’Entomologie </source><volume>17</volume>: <fpage>198</fpage>-<lpage>273</lpage>.</mixed-citation></ref><ref id="B18"><mixed-citation xmlns:xlink="http://www.w3.org/1999/xlink" xlink:type="simple"><person-group><name name-style="western"><surname>Raffray</surname><given-names>A</given-names></name></person-group> (<year>1904</year>)<article-title> [1903] Genera et catalogue des Psélaphides.</article-title><source>Annales de la Société Entomologique de France </source><volume>72</volume>: <fpage>484</fpage>-<lpage>604</lpage>.</mixed-citation></ref><ref id="B19"><mixed-citation xmlns:xlink="http://www.w3.org/1999/xlink" xlink:type="simple"><person-group><name name-style="western"><surname>Raffray</surname><given-names>A</given-names></name></person-group> (<year>1908</year>)<source> Coleoptera. Fam. Pselaphidae. In: Wytsmann P (Ed) Genera Insectorum. fasc. 64, 487 pp., 9 pls.</source></mixed-citation></ref><ref id="B20"><mixed-citation xmlns:xlink="http://www.w3.org/1999/xlink" xlink:type="simple"><person-group><name name-style="western"><surname>Raffray</surname><given-names>A</given-names></name></person-group> (<year>1911</year>)<source> Pselaphidae. In: Schenkling S (Ed) Coleopterorum Catalogus, pars 27.</source><publisher-name>W. Junk</publisher-name>, <publisher-loc>Berlin</publisher-loc>, <lpage>222</lpage> pp.</mixed-citation></ref><ref id="B2"><mixed-citation xmlns:xlink="http://www.w3.org/1999/xlink" xlink:type="simple"><person-group><name name-style="western"><surname>Bowman</surname><given-names>JR</given-names></name></person-group> (<year>1934</year>)<source> The Pselaphidae of North America.</source><publisher-name>Pittsburgh</publisher-name>, <publisher-loc>Pennsylvania</publisher-loc>, <lpage>149</lpage> pp.</mixed-citation></ref><ref id="B1"><mixed-citation xmlns:xlink="http://www.w3.org/1999/xlink" xlink:type="simple"><person-group><name name-style="western"><surname>Arnett</surname><given-names>RH Jr</given-names></name></person-group> (<year>1960</year>)<source> Pselaphidae (Leach, 1815). The short-winged mold beetles. In: The Beetles of the United States. A Manual for Identification. Catholic University Press, 311-328.</source></mixed-citation></ref><ref id="B16"><mixed-citation xmlns:xlink="http://www.w3.org/1999/xlink" xlink:type="simple"><person-group><name name-style="western"><surname>Park</surname><given-names>O</given-names></name><name name-style="western"><surname>Wagner</surname><given-names>JA</given-names></name></person-group> (<year>1962</year>)<source> [1961] Family Pselaphidae:4-31, pls. 1-10. In: Hatch MH (Ed)The beetles of the Pacific Northwest. Part III. Pselaphidae and Diversicornia I. University of Washington Publications in Biology, ix + 503 pp.</source></mixed-citation></ref><ref id="B13"><mixed-citation xmlns:xlink="http://www.w3.org/1999/xlink" xlink:type="simple"><person-group><name name-style="western"><surname>Grigarick</surname><given-names>AA</given-names></name><name name-style="western"><surname>Schuster</surname><given-names>RO</given-names></name></person-group> (<year>1976</year>)<article-title> A revision of the genus <italic>Oropodes</italic> Casey (Coleoptera: Pselaphidae).</article-title><source>The Pan-Pacific Entomologist </source><volume>52</volume>: <fpage>97</fpage>-<lpage>109</lpage>.</mixed-citation></ref><ref id="B14"><mixed-citation xmlns:xlink="http://www.w3.org/1999/xlink" xlink:type="simple"><person-group><name name-style="western"><surname>Grigarick</surname><given-names>AA</given-names></name><name name-style="western"><surname>Schuster</surname><given-names>RO</given-names></name></person-group> (<year>1980</year>)<source> Discrimination of genera of Euplectini of North and Central America (Coleoptera: Pselaphidae). University of California Publications in Entomology 87: vi + 56 pp., 79 pls.</source></mixed-citation></ref><ref id="B15"><mixed-citation xmlns:xlink="http://www.w3.org/1999/xlink" xlink:type="simple"><person-group><name name-style="western"><surname>Newton</surname><given-names>AF Jr</given-names></name><name name-style="western"><surname>Chandler</surname><given-names>DS</given-names></name></person-group> (<year>1989</year>)<source> World catalog of the genera of Pselaphidae (Coleoptera). Zoology (n.s.) 53, iv+93 pp.</source></mixed-citation></ref><ref id="B6"><mixed-citation xmlns:xlink="http://www.w3.org/1999/xlink" xlink:type="simple"><person-group><name name-style="western"><surname>Chandler</surname><given-names>DS</given-names></name></person-group> (<year>1990</year>)<source> Insecta: Coleoptera: Pselaphidae. In: Dindal D A (ed), Soil Biology Guide. John Wiley &amp; Sons, New York. 1175-1190.</source></mixed-citation></ref><ref id="B7"><mixed-citation xmlns:xlink="http://www.w3.org/1999/xlink" xlink:type="simple"><person-group><name name-style="western"><surname>Chandler</surname><given-names>DS</given-names></name></person-group> (<year>1997</year>)<source> Coleoptera: Pselaphidae. In: A Catalog of the Coleoptera of America North of Mexico. USDA, Agriculture Handbook Number 31, 118 pp.</source></mixed-citation></ref><ref id="B8"><mixed-citation xmlns:xlink="http://www.w3.org/1999/xlink" xlink:type="simple"><person-group><name name-style="western"><surname>Chandler</surname><given-names>DS</given-names></name></person-group> (<year>2000</year>)<article-title> Subfamily Pselaphinae Latreille 1802.</article-title> In: <person-group><name name-style="western"><surname>Arnett</surname><given-names>RHJr</given-names></name><name name-style="western"><surname>Thomas</surname><given-names>MC</given-names></name></person-group> (<role>Eds</role>). <issue-title>American Beetles, Archostemata, Myxophaga, Adephaga, Polyphaga: Staphyliniformia.</issue-title><source>Volume 1. CRC Press, Boca Raton, FL, 286-295</source>: <fpage>344</fpage>-<lpage>354</lpage>.</mixed-citation></ref><ref id="B9"><mixed-citation xmlns:xlink="http://www.w3.org/1999/xlink" xlink:type="simple"><person-group><name name-style="western"><surname>Chandler</surname><given-names>DS</given-names></name></person-group> (<year>2001</year>)<source> Biology, morphology and systematics of the ant-like litter beetle genera of Australia (Coleoptera: Staphylinidae: Pselaphinae). Memoirs on Entomology International 15. x + 562 pages.</source></mixed-citation></ref><ref id="B10"><mixed-citation xmlns:xlink="http://www.w3.org/1999/xlink" xlink:type="simple"><person-group><name name-style="western"><surname>Chandler</surname><given-names>DS</given-names></name></person-group> (<year>2002</year>)<article-title> 5. Subfamilia Pselaphinae Latreille, 1802.</article-title> In: <person-group><name name-style="western"><surname>Navarrete-Heredia</surname><given-names>JL</given-names></name><name name-style="western"><surname>Newton</surname><given-names>AF</given-names></name><name name-style="western"><surname>Thayer</surname><given-names>MK</given-names></name><name name-style="western"><surname>Ashe</surname><given-names>JS</given-names></name><name name-style="western"><surname>Chandler</surname><given-names>DS</given-names></name></person-group> (<role>Eds</role>). <issue-title>Guía illustrada para los géneros de Staphylinidae (Coleoptera) de México [Illustrated guide to the genera of Staphylinidae (Coleoptera) of Mexico].</issue-title><source>Comisión Nacional para el Conocimiento y Uso de la Biodiversidad (CONABIO). Universidad de Guadalajara</source>: <fpage>49</fpage>-<lpage>102</lpage>.</mixed-citation></ref></ref-list></tp:taxon-treatment>
