# Supplementary material for: A taxonomic revision of the New World genus Oropodes Casey (Coleoptera, Staphylinidae, Pselaphinae)
Source: Zookeys. 2011 Nov 16;(147):425–77. doi: 10.3897/zookeys.147.2072 (PMC3286257; doi:10.3897/zookeys.147.2072)
Supplement: XML Treatment for Oropodes arcaps [file zookeys.147.2072-treatment2.xml]

<!DOCTYPE tp:taxon-treatment
  PUBLIC "-//TaxonX//DTD Taxonomic Treatment Publishing DTD v0 20100105//EN" "tax-treatment-NSO.dtd">
<tp:taxon-treatment xmlns:tp="http://www.plazi.org/taxpub"><tp:treatment-meta><mixed-citation publication-type="journal"><person-group><name><surname>Chandler</surname><given-names>Donald S.</given-names></name><name><surname>Caterino</surname><given-names>Michael S.</given-names></name></person-group><article-title>A taxonomic revision of the New World genus <italic>Oropodes</italic> Casey (Coleoptera, Staphylinidae, Pselaphinae)</article-title><source>Zookeys</source><day>16</day><month>11</month><year>2011</year><volume>2011</volume><issue>147</issue><fpage>425</fpage><lpage>477</lpage><pub-id pub-id-type="doi">10.3897/zookeys.147.2072</pub-id></mixed-citation></tp:treatment-meta><tp:nomenclature><label>1. </label><tp:taxon-name>
                        <tp:taxon-name-part taxon-name-part-type="genus">Oropodes</tp:taxon-name-part>
                        <tp:taxon-name-part taxon-name-part-type="species">arcaps</tp:taxon-name-part>
                    <object-id xmlns:xlink="http://www.w3.org/1999/xlink" xlink:type="simple">http://species-id.net/wiki/Oropodes_arcaps</object-id>
                    </tp:taxon-name><tp:taxon-authority>Grigarick &amp; Schuster, 1976</tp:taxon-authority><xref ref-type="fig" rid="F2">Figs 2</xref><xref ref-type="fig" rid="F23"> 20</xref><xref ref-type="fig" rid="F3">Map 1</xref><tp:nomenclature-citation-list><tp:nomenclature-citation><tp:taxon-name>Oropodes arcaps</tp:taxon-name><comment> Grigarick &amp; Schuster: 1976, 103; <xref ref-type="bibr" rid="B7">Chandler 1997</xref>: 15. Type locality: California, Mendocino County, Casper. Holotype male (UCDC).</comment></tp:nomenclature-citation></tp:nomenclature-citation-list></tp:nomenclature><tp:treatment-sec sec-type="Specimens examined"><title>Specimens examined.</title><p>44: CALIFORNIA: <bold>Marin County:</bold> 2.7 mi W Mt. Tamalpais, V-14-1988, VI-12-1988, I-8-1989, II-12-1989, S.T. O’Keefe, berlese duff <italic><tp:taxon-name>Sequoia sempervirans</tp:taxon-name></italic> (DSC); Forest Knolls, XII-13-1958, C.W. O’Brien (UCDC); Samuel P. Taylor State Park, II-3-1958, J.R. Helfer (UCDC); Samuel P. Taylor State Park, S entrance, XI-1-1958, R.O. Schuster &amp; G.A. Marsh (UCDC). <bold>Mendocino County:</bold> 1 mi N Albion, VII-29-1978, D.S. Chandler, sift fern litter (DSC); Caspar, IX-30-1954, VII-29-1954, J.R. Helfer, (UCDC, 2 female paratypes).
                    </p></tp:treatment-sec><tp:treatment-sec sec-type="Description"><title>Description.</title><p>Length 1.64-1.72. Body light orange-brown. Eyes with 17-20 facets at most localities, varying to around 35 facets for Mt. Tamalpais specimens. Antennomeres V and VII slightly larger than those adjacent, V-VIII obconical, IX narrower than X. Abdomen with first ventrite lacking carinae that extend from posteromedial angles of metacoxal cavities to ventrite apex.</p></tp:treatment-sec><tp:treatment-sec sec-type="Males"><title>Males:.</title><p>Metasternum with narrow median longitudinal sulcus. Legs (<xref ref-type="fig" rid="F2">Fig. 2B</xref>): profemora simple; protibiae with small, slight angulation on mesal margin past middle; <!--PageBreak-->mesotibiae simple; metatibiae with very short apical spur on mesal margin. Abdomen (<xref ref-type="fig" rid="F2">Figs 2C</xref>, <xref ref-type="fig" rid="F23">20</xref>) with second ventrite lightly flattened at middle fifth, posterior margin slightly humped but not projecting in line with lateral margins of lamina; third ventrite 0.58 wide, slightly concave in middle fourth anterior and posterior to lamina, lamina small, 0.08 wide, with apex broadly rounded to nearly straight at middle, lamina at about middle of ventrite, lamina flat, angled at about 20°; fourth and fifth ventrites flattened in middle fourth; sixth ventrite (<xref ref-type="fig" rid="F2">Fig. 2D</xref>) flattened in middle third, with setose area broadly constricted to middle. Aedeagus (<xref ref-type="fig" rid="F2">Fig. 2A</xref>) 0.42 long; parameres with apices broadly and irregularly rounded; internal sac with single long sinuate spine.
                    </p></tp:treatment-sec><tp:treatment-sec sec-type="Females"><title>Females:.</title><p>Fifth tergite with setose area evenly convex. Fifth ventrite (<xref ref-type="fig" rid="F2">Fig. 2F</xref>) with transverse margins of setose area parallel, posterior margin somewhat broadly but sha<!--PageBreak--><!--PageBreak-->llowly protruding at middle. Genitalia symmetric (<xref ref-type="fig" rid="F2">Fig. 2E</xref>), median membranous lobe with thin arcuate sclerites meeting medially and with straight spine extending anteriorly from near their bases.
                    </p></tp:treatment-sec><tp:treatment-sec sec-type="Collection notes"><title>Collection notes.</title><p>Specimens were taken from redwood and fern leaf litters near or at the coast, indicating the strongest preference for wetter forests for a member of this genus.</p></tp:treatment-sec><tp:treatment-sec sec-type="Geographical distribution"><title>Geographical distribution.</title><p>(Map 1): This species is found in coastal areas from Marin County in the San Francisco Bay area north to Mendocino County.</p></tp:treatment-sec><tp:treatment-sec sec-type="Comparisons and diagnostic notes"><title>Comparisons and diagnostic notes.</title><p>The arcaps-group is based on this species, with the critical characters being a lack of a profemoral tooth, the second ventrite lacking a pair of projections on the posterior margin, and eyes comparatively small. This species shares the relatively small and anteriorly convex lamina that originates at the middle of the third ventrite with <italic><tp:taxon-name>Oropodes ishii</tp:taxon-name></italic> and <italic><tp:taxon-name>Oropodes yollabolly</tp:taxon-name></italic>, and is separated from these by a combination of the simple mesotibiae, the deeply constricted setose area of the sixth ventrite of the male, and curving forked spines of the female genitalia.
                    </p><fig id="F2" position="float" orientation="portrait"><label>Figure 2.</label><caption><p><italic><tp:taxon-name>Oropodes arcaps</tp:taxon-name></italic> <bold>A</bold> Dorsal and right lateral view of male genitalia <bold>B</bold> Posterior view of right male protibia, mesotibia, and metatibia <bold>C</bold> Ventral view of male third ventrite <bold>D</bold> Ventral view of male sixth ventrite <bold>E</bold> Dorsal view of female genitalia <bold>F</bold> Dorsal view of female fifth ventrite. Scale line equals 0.1 mm.</p></caption><graphic xmlns:xlink="http://www.w3.org/1999/xlink" xlink:href="ZooKeys-147-425-g002.jpg" position="float" orientation="portrait" xlink:type="simple"/></fig><fig id="F3" position="float" orientation="portrait"><label>Map 1.</label><caption><p>Records of thearcaps-group: <italic><tp:taxon-name>Oropodes arcaps</tp:taxon-name></italic>, <italic><tp:taxon-name>Oropodes dybasi</tp:taxon-name></italic>, <italic><tp:taxon-name>Oropodes ishii</tp:taxon-name></italic>, <italic><tp:taxon-name>Oropodes yollabolly</tp:taxon-name></italic>.</p></caption><graphic xmlns:xlink="http://www.w3.org/1999/xlink" xlink:href="ZooKeys-147-425-g003.jpg" position="float" orientation="portrait" xlink:type="simple"/></fig></tp:treatment-sec><tp:treatment-sec><!--Section generated to contain objects referenced in tp:taxon-treatment.--><fig id="F23" position="float" orientation="portrait"><label>Figures 20–26.</label><caption><p>Scanning electron micrographs, ventral view of male abdomens. Scale line equals 0.1 mm <bold>20</bold> <italic><tp:taxon-name>Oropodes arcaps</tp:taxon-name></italic> <bold>21</bold> <italic><tp:taxon-name>Oropodes ishii</tp:taxon-name></italic>  <bold>22</bold> <italic><tp:taxon-name>Oropodes yollabolly</tp:taxon-name></italic>  <bold>23</bold> <italic><tp:taxon-name>Oropodes dybasi</tp:taxon-name></italic> <bold>24</bold> <italic><tp:taxon-name>Oropodes orbiceps</tp:taxon-name></italic> <bold>25</bold> <italic><tp:taxon-name>Oropodes chumash</tp:taxon-name></italic> <bold>26</bold> <italic><tp:taxon-name>Oropodes tongva</tp:taxon-name></italic>. Scale line equals 0.1 mm.</p></caption><graphic xmlns:xlink="http://www.w3.org/1999/xlink" xlink:href="ZooKeys-147-425-g023.jpg" position="float" orientation="portrait" xlink:type="simple"/></fig></tp:treatment-sec><ref-list><ref id="B7"><mixed-citation xmlns:xlink="http://www.w3.org/1999/xlink" xlink:type="simple"><person-group><name name-style="western"><surname>Chandler</surname><given-names>DS</given-names></name></person-group> (<year>1997</year>)<source> Coleoptera: Pselaphidae. In: A Catalog of the Coleoptera of America North of Mexico. USDA, Agriculture Handbook Number 31, 118 pp.</source></mixed-citation></ref></ref-list></tp:taxon-treatment>
