# Supplementary material for: A taxonomic revision of the New World genus Oropodes Casey (Coleoptera, Staphylinidae, Pselaphinae)
Source: Zookeys. 2011 Nov 16;(147):425–77. doi: 10.3897/zookeys.147.2072 (PMC3286257; doi:10.3897/zookeys.147.2072)
Supplement: XML Treatment for Oropodes ishii [file zookeys.147.2072-treatment4.xml]

<!DOCTYPE tp:taxon-treatment
  PUBLIC "-//TaxonX//DTD Taxonomic Treatment Publishing DTD v0 20100105//EN" "tax-treatment-NSO.dtd">
<tp:taxon-treatment xmlns:tp="http://www.plazi.org/taxpub"><tp:treatment-meta><mixed-citation publication-type="journal"><person-group><name><surname>Chandler</surname><given-names>Donald S.</given-names></name><name><surname>Caterino</surname><given-names>Michael S.</given-names></name></person-group><article-title>A taxonomic revision of the New World genus <italic>Oropodes</italic> Casey (Coleoptera, Staphylinidae, Pselaphinae)</article-title><source>Zookeys</source><day>16</day><month>11</month><year>2011</year><volume>2011</volume><issue>147</issue><fpage>425</fpage><lpage>477</lpage><pub-id pub-id-type="doi">10.3897/zookeys.147.2072</pub-id></mixed-citation></tp:treatment-meta><tp:nomenclature><label>3</label><tp:taxon-name>
                        <tp:taxon-name-part taxon-name-part-type="genus">Oropodes</tp:taxon-name-part>
                        <tp:taxon-name-part taxon-name-part-type="species">ishii</tp:taxon-name-part>
                    <object-id xmlns:xlink="http://www.w3.org/1999/xlink" xlink:type="simple">http://species-id.net/wiki/Oropodes_ishii</object-id>
                    </tp:taxon-name><tp:taxon-authority>Chandler, 1983</tp:taxon-authority><xref ref-type="fig" rid="F5">Figs 4</xref><xref ref-type="fig" rid="F23">21.</xref><xref ref-type="fig" rid="F3">Map 1</xref><tp:nomenclature-citation-list><tp:nomenclature-citation><tp:taxon-name>Oropodes ishii</tp:taxon-name><comment> Chandler, 1983: 224; <xref ref-type="bibr" rid="B7">Chandler 1997</xref>: 15; <xref ref-type="bibr" rid="B11">2003</xref>: 583. Type locality: California, Butte County, 5 mi NE Forest Ranch. Holotype male (UCDC).</comment></tp:nomenclature-citation></tp:nomenclature-citation-list></tp:nomenclature><tp:treatment-sec sec-type="Specimens examined"><title>Specimens examined.</title><p>33 (all DSC): CALIFORNIA: <bold>Butte County</bold> (all are paratypes): 5 mi NE Forest Ranch, I-3-1980, D.S. Chandler, sift tanbark oak and maple litter; same data except I-25-1980, sift rotten wood; same data except XI-28-1979, sift litter along <!--PageBreak-->stream; Griffin Gulch, 3 mi NW Concow Reservoir, 2000’, IV-2-1981, D.S. Chandler, sift tanbark oak litter; Mountain House, V-28-1981, D.S. Chandler, sift litter around spring; West Branch Feather River, 1600’, IV-13-1981, D.S. Chandler, sift oak and grape litter. <bold>Tehama County</bold>: Highway 32, Deer Creek, 1097 m, V-3-1981, sift Douglas-fir litter (paratypes); 19 mi SE Paynes Creek, S Fork Antelope Creek Canyon, south side, Ponderosa Way, 1006 m, XI-13-1998, D. S. Chandler, sift dogwood, Douglas-fir, and bigleaf maple litter; 14.5 mi SE Paynes Creek, Middle Fork Antelope Creek, 945 m, Ponderosa<!--PageBreak--> Way, XI-9-1998, D. S. Chandler, bigleaf maple leaf litter; 5 mi W Mineral, 1295 m, XII-6-1987, D. S. Chandler, sift bigleaf maple leaf litter; 5 mi SE Manton, Bluff Springs, 762 m, XII-1-1987, D. S. Chandler, sift fern leaf litter on stream edge; same site, 777 m, XII-4-1991, D. S. Chandler, sift fern leaf litter, sift laurel leaf litter; 6 mi SE Manton, Soap Creek, 716 m, XII-4-1991, D. S. Chandler, sift willow/mixed leaf litter by stream.
                    </p></tp:treatment-sec><tp:treatment-sec sec-type="Description"><title>Description.</title><p>Length 1.82-1.90 mm. Body light orange-brown. Antennomeres V and VII slightly larger than those adjacent, V-VIII obconical, IX narrower than X, X symmetrical. Pronotum with median longitudinal sulcus shallow. Abdomen with first ventrite bearing short carina at inner margins of metacoxal cavity that extend to ventrite apex.</p><p><bold>Males:</bold> Eyes with 27–38 facets. Metasternum with shallow median longitudinal sulcus. Legs (<xref ref-type="fig" rid="F5">Fig. 4B</xref>): profemora unmodified, protibiae broadly angulate at middle of mesal margin; mesotibiae with blunt preapical tubercle on mesal margin; metatibiae with large apical spur on mesal margin. Abdomen (<xref ref-type="fig" rid="F5">Figs 4C</xref>, <xref ref-type="fig" rid="F23">21</xref>) with second ventrite broadly impressed in middle fifth; third ventrite 0.60 wide, broadly impressed in middle third, lamina 0.14 wide, apex of lamina broadly rounded, raised at about 30°, lamina arising just posterior to middle of ventrite; fourth ventrite broadly impressed in middle third; fifth ventrite flattened in middle third; sixth ventrite (<xref ref-type="fig" rid="F5">Fig. 4D</xref>) flattened in middle third, setose area broadly constricted at middle by glabrous projection from anterior portion of ventrite. Aedeagus (<xref ref-type="fig" rid="F5">Fig. 4A</xref>) 0.40 long; parameres broadly rounded at apex, right paramere projecting further, internal sac lacking large spines, often becoming extended during maceration of specimen in preparation for examination on a slide.
                    </p><p><bold>Females:</bold> Eyes with 12-32 facets. Fifth tergite with setose area convex; ventrites all broadly rounded at middle, lacking modifications, fifth ventrite (<xref ref-type="fig" rid="F5">Fig. 4F</xref>) with setose area even in width. Genitalia (<xref ref-type="fig" rid="F5">Fig. 4E</xref>) with median lobe elongate and membranous.
                    </p></tp:treatment-sec><tp:treatment-sec sec-type="Collection notes"><title>Collection notes.</title><p>Found in a variety of leaf litters, but the largest number of specimens were taken from Douglas-fir and Bigleaf maple leaf litters, and from litter by streams. It has been generally collected in the Ponderosa pine zone, but also has been occasionally collected at lower elevations in Butte County (Chandler, 2003).</p></tp:treatment-sec><tp:treatment-sec sec-type="Geographical distribution"><title>Geographical distribution.</title><p>(Map 1): Known only from Butte and Tehama Counties, which are at the area of juncture between the north end of the Sierra Nevada and the southern portion of the Cascade Ranges (Mt. Lassen area).</p></tp:treatment-sec><tp:treatment-sec sec-type="Comparisons and diagnostic notes"><title>Comparisons and diagnostic notes.</title><p>Placed as a member of the arcaps-group, and sharing with <italic><tp:taxon-name>Oropodes arcaps</tp:taxon-name></italic> and <italic><tp:taxon-name>Oropodes yollabolly</tp:taxon-name></italic> the anteriorly convex and medially placed lamina of the third ventrite. It is most similar to <italic><tp:taxon-name>Oropodes yollabolly</tp:taxon-name></italic> in the males sharing a preapical tubercle on the mesal margin of the mesotibiae and the metatibiae with an apical spur, and the elongate membranous lobe without any spines in the females. The males of these two species are easily separated by the medially constricted setose area of the sixth ventrite found in <italic><tp:taxon-name>Oropodes ishii</tp:taxon-name></italic>. The constricted ventrite is shared with <italic><tp:taxon-name>Oropodes arcaps</tp:taxon-name></italic>, whose males lack the preapical tubercle of the mesotibiae and the distinct apical spurs of the metatibiae, and the female genitalia has curved spines in the membranous lobe.
                    </p><fig id="F5" position="float" orientation="portrait"><label>Figure 4.</label><caption><p><italic><tp:taxon-name>Oropodes ishii</tp:taxon-name></italic> <bold>A</bold> Dorsal and right lateral view of male genitalia <bold>B</bold> Posterior view of right male protibia <bold>C</bold> Ventral view of male third ventrite <bold>D</bold> Ventral view of male sixth ventrite <bold>E</bold> Dorsal view of female genitalia <bold>F</bold> Dorsal view of female fifth ventrite. Scale line equals 0.1 mm.</p></caption><graphic xmlns:xlink="http://www.w3.org/1999/xlink" xlink:href="ZooKeys-147-425-g005.jpg" position="float" orientation="portrait" xlink:type="simple"/></fig></tp:treatment-sec><tp:treatment-sec><!--Section generated to contain objects referenced in tp:taxon-treatment.--><fig id="F23" position="float" orientation="portrait"><label>Figures 20–26.</label><caption><p>Scanning electron micrographs, ventral view of male abdomens. Scale line equals 0.1 mm <bold>20</bold> <italic><tp:taxon-name>Oropodes arcaps</tp:taxon-name></italic> <bold>21</bold> <italic><tp:taxon-name>Oropodes ishii</tp:taxon-name></italic>  <bold>22</bold> <italic><tp:taxon-name>Oropodes yollabolly</tp:taxon-name></italic>  <bold>23</bold> <italic><tp:taxon-name>Oropodes dybasi</tp:taxon-name></italic> <bold>24</bold> <italic><tp:taxon-name>Oropodes orbiceps</tp:taxon-name></italic> <bold>25</bold> <italic><tp:taxon-name>Oropodes chumash</tp:taxon-name></italic> <bold>26</bold> <italic><tp:taxon-name>Oropodes tongva</tp:taxon-name></italic>. Scale line equals 0.1 mm.</p></caption><graphic xmlns:xlink="http://www.w3.org/1999/xlink" xlink:href="ZooKeys-147-425-g023.jpg" position="float" orientation="portrait" xlink:type="simple"/></fig><fig id="F3" position="float" orientation="portrait"><label>Map 1.</label><caption><p>Records of thearcaps-group: <italic><tp:taxon-name>Oropodes arcaps</tp:taxon-name></italic>, <italic><tp:taxon-name>Oropodes dybasi</tp:taxon-name></italic>, <italic><tp:taxon-name>Oropodes ishii</tp:taxon-name></italic>, <italic><tp:taxon-name>Oropodes yollabolly</tp:taxon-name></italic>.</p></caption><graphic xmlns:xlink="http://www.w3.org/1999/xlink" xlink:href="ZooKeys-147-425-g003.jpg" position="float" orientation="portrait" xlink:type="simple"/></fig></tp:treatment-sec><ref-list><ref id="B7"><mixed-citation xmlns:xlink="http://www.w3.org/1999/xlink" xlink:type="simple"><person-group><name name-style="western"><surname>Chandler</surname><given-names>DS</given-names></name></person-group> (<year>1997</year>)<source> Coleoptera: Pselaphidae. In: A Catalog of the Coleoptera of America North of Mexico. USDA, Agriculture Handbook Number 31, 118 pp.</source></mixed-citation></ref><ref id="B11"><mixed-citation xmlns:xlink="http://www.w3.org/1999/xlink" xlink:type="simple"><person-group><name name-style="western"><surname>Chandler</surname><given-names>DS</given-names></name></person-group> (<year>2003</year>)<article-title> The ant-like litter beetles of Tehama County, California, and their ecological associations (Coleoptera, Staphylinidae, Pselaphinae).</article-title> In: <person-group><name name-style="western"><surname>Cuccodoro</surname><given-names>G</given-names></name><name name-style="western"><surname>Leschen RAB</surname><given-names>eds</given-names></name></person-group>. <issue-title>, Systematics of Coleoptera: papers celebrating the retirement of Ivan Löbl.</issue-title><source>Memoirs on Entomology, International </source><volume>17</volume>: <fpage>565</fpage>-<lpage>616</lpage>.</mixed-citation></ref></ref-list></tp:taxon-treatment>
