# Supplementary material for: A taxonomic revision of the New World genus Oropodes Casey (Coleoptera, Staphylinidae, Pselaphinae)
Source: Zookeys. 2011 Nov 16;(147):425–77. doi: 10.3897/zookeys.147.2072 (PMC3286257; doi:10.3897/zookeys.147.2072)
Supplement: XML Treatment for Oropodes yollabolly [file zookeys.147.2072-treatment5.xml]

<!DOCTYPE tp:taxon-treatment
  PUBLIC "-//TaxonX//DTD Taxonomic Treatment Publishing DTD v0 20100105//EN" "tax-treatment-NSO.dtd">
<tp:taxon-treatment xmlns:tp="http://www.plazi.org/taxpub"><tp:treatment-meta><mixed-citation publication-type="journal"><person-group><name><surname>Chandler</surname><given-names>Donald S.</given-names></name><name><surname>Caterino</surname><given-names>Michael S.</given-names></name></person-group><article-title>A taxonomic revision of the New World genus <italic>Oropodes</italic> Casey (Coleoptera, Staphylinidae, Pselaphinae)</article-title><source>Zookeys</source><day>16</day><month>11</month><year>2011</year><volume>2011</volume><issue>147</issue><fpage>425</fpage><lpage>477</lpage><pub-id pub-id-type="doi">10.3897/zookeys.147.2072</pub-id></mixed-citation></tp:treatment-meta><tp:nomenclature><label>4</label><tp:taxon-name>
                        <tp:taxon-name-part taxon-name-part-type="genus">Oropodes</tp:taxon-name-part>
                        <tp:taxon-name-part taxon-name-part-type="species">yollabolly</tp:taxon-name-part>
                    <object-id xmlns:xlink="http://www.w3.org/1999/xlink" xlink:type="simple">http://species-id.net/wiki/Oropodes_yollabolly</object-id>
                    </tp:taxon-name><tp:taxon-authority>Chandler, 2003</tp:taxon-authority><xref ref-type="fig" rid="F6">Figs 5</xref><xref ref-type="fig" rid="F23">22</xref><xref ref-type="fig" rid="F3">Map 1</xref><tp:nomenclature-citation-list><tp:nomenclature-citation><tp:taxon-name>Oropodes yollabolly</tp:taxon-name><comment> Chandler, 2003: 584. Type locality: California: Tehama County, Grindstone Canyon, 7 mi W Log Springs, Mendocino National Forest. Holotype male (FMNH).</comment></tp:nomenclature-citation></tp:nomenclature-citation-list></tp:nomenclature><tp:treatment-sec sec-type="Specimens examined"><title>Specimens examined.</title><p>35, all DSC: CALIFORNIA: <bold>Tehama County</bold>: 32 Paratypes, Mendocino National Forest, 7 mi W Log Springs, Grindstone Canyon, 1326 m, XII-3-1991, D. S. Chandler, sift Douglas-fir litter by stream; 2 Paratypes, Mendocino National Forest, 6 mi W Log Springs, 1585 m, XI-29-1986, D. S. Chandler, sift maple, <italic><tp:taxon-name>Avens</tp:taxon-name></italic>, and oak leaf litter.
                    </p></tp:treatment-sec><tp:treatment-sec sec-type="Description"><title>Description.</title><p>Length 1.88-2.20 mm. Body light orange-brown. Eyes with 17-23 facets. Antennomeres V and VII slightly larger than those adjacent, V-VIII obconical, IX narrower than X. Abdomen with carinae of first ventrite extending from posteromesal margins of metacoxal cavities posteriorly to ventrite apex.</p><p><bold>Males:</bold> Metasternum with shallow median longitudinal impression. Legs (<xref ref-type="fig" rid="F6">Fig. 5B</xref>): profemora simple; protibiae slightly swollen to middle; mesotibiae with blunt preapical tubercle on mesal margin; metatibiae with small acute apical tubercle on mesal margin. Abdomen (<xref ref-type="fig" rid="F6">Figs 5C</xref>, <xref ref-type="fig" rid="F23">22</xref>) with second ventrite depressed at medial fifth from middle to apex; third ventrite 0.60 wide, shallowly concave at medial third anterior to lamina, lamina 0.11 wide, apex broadly rounded, arising at point about two-thirds length of ventrite, strongly angled anteriorly at about 30°; fourth ventrite shallowly concave at medial third; fifth ventrite slightly depressed in basal third at middle; sixth ventrite (<xref ref-type="fig" rid="F6">Fig. 5D</xref>) with posterior margin of setose area gradually narrowing to middle at about two-thirds lateral width. Aedeagus (<xref ref-type="fig" rid="F6">Fig. 5A</xref>) 0.44 long; with parameres evenly rounded at apex; internal sac with single large acute spine at apex.
                    </p><p><bold>Females:</bold> Fifth tergite with setose area convex; fifth ventrite (<xref ref-type="fig" rid="F6">Fig. 5F</xref>) with transverse margins of setose area parallel, irregular row of long setae present; ventrites all broadly convex at middle. Female genitalia (<xref ref-type="fig" rid="F6">Fig. 5E</xref>) with median lobe elongate, membranous.
                    </p></tp:treatment-sec><tp:treatment-sec sec-type="Collection notes"><title>Collection notes.</title><p>This species was found in mixed leaf litter at a relatively cold and wet site within the Ponderosa pine zone of the Coast Ranges during the winter.</p></tp:treatment-sec><tp:treatment-sec sec-type="Geographical distribution"><title>Geographical distribution.</title><p>(Map 1): This species is only known from western Tehama County in the Coast Ranges near the crest separating the eastern Sacramento River drainage from the western Eel River drainage.</p></tp:treatment-sec><tp:treatment-sec sec-type="Comparisons and diagnostic notes"><title>Comparisons and diagnostic notes.</title><p>Placed as a member of the arcaps-group, and sharing with <italic><tp:taxon-name>Oropodes arcaps</tp:taxon-name></italic> and <italic><tp:taxon-name>Oropodes ishii</tp:taxon-name></italic> the anteriorly convex and medially placed lamina of the third ventrite. It is most similar to <italic><tp:taxon-name>Oropodes ishii</tp:taxon-name></italic> in sharing a preapical tubercle on the mesal margin of the mesotibiae and metatibiae with an apical spur in the males, and for the females the elongate membranous lobe of the genitalia without any spines. The males of these two species are easily separated by the nearly parallel margins of the s<!--PageBreak-->etose area of the sixth ventrite in <italic><tp:taxon-name>Oropodes yollabolly</tp:taxon-name></italic>. The female characters are similar, and the species may be separated only by their distribution in the Coast Ranges, versus being in the northern Sierra Nevada for <italic><tp:taxon-name>Oropodes ishii</tp:taxon-name></italic>.
                    </p></tp:treatment-sec><tp:treatment-sec><!--Section generated to contain objects referenced in tp:taxon-treatment.--><fig id="F6" position="float" orientation="portrait"><label>Figure 5.</label><caption><p><italic><tp:taxon-name>Oropodes yollabolly</tp:taxon-name></italic> <bold>A</bold> Dorsal and right lateral view of male genitalia <bold>B</bold> Posterior view of right male protibia, mesotibia, and metatibia <bold>C</bold> Ventral view of male third ventrite <bold>D</bold> Ventral view of male sixth ventrite <bold>E</bold> Dorsal view of female genitalia <bold>F</bold> Dorsal view of female fifth ventrite. Scale line equals 0.1 mm.</p></caption><graphic xmlns:xlink="http://www.w3.org/1999/xlink" xlink:href="ZooKeys-147-425-g006.jpg" position="float" orientation="portrait" xlink:type="simple"/></fig><fig id="F23" position="float" orientation="portrait"><label>Figures 20–26.</label><caption><p>Scanning electron micrographs, ventral view of male abdomens. Scale line equals 0.1 mm <bold>20</bold> <italic><tp:taxon-name>Oropodes arcaps</tp:taxon-name></italic> <bold>21</bold> <italic><tp:taxon-name>Oropodes ishii</tp:taxon-name></italic>  <bold>22</bold> <italic><tp:taxon-name>Oropodes yollabolly</tp:taxon-name></italic>  <bold>23</bold> <italic><tp:taxon-name>Oropodes dybasi</tp:taxon-name></italic> <bold>24</bold> <italic><tp:taxon-name>Oropodes orbiceps</tp:taxon-name></italic> <bold>25</bold> <italic><tp:taxon-name>Oropodes chumash</tp:taxon-name></italic> <bold>26</bold> <italic><tp:taxon-name>Oropodes tongva</tp:taxon-name></italic>. Scale line equals 0.1 mm.</p></caption><graphic xmlns:xlink="http://www.w3.org/1999/xlink" xlink:href="ZooKeys-147-425-g023.jpg" position="float" orientation="portrait" xlink:type="simple"/></fig><fig id="F3" position="float" orientation="portrait"><label>Map 1.</label><caption><p>Records of thearcaps-group: <italic><tp:taxon-name>Oropodes arcaps</tp:taxon-name></italic>, <italic><tp:taxon-name>Oropodes dybasi</tp:taxon-name></italic>, <italic><tp:taxon-name>Oropodes ishii</tp:taxon-name></italic>, <italic><tp:taxon-name>Oropodes yollabolly</tp:taxon-name></italic>.</p></caption><graphic xmlns:xlink="http://www.w3.org/1999/xlink" xlink:href="ZooKeys-147-425-g003.jpg" position="float" orientation="portrait" xlink:type="simple"/></fig></tp:treatment-sec></tp:taxon-treatment>
