# Supplementary material for: A taxonomic revision of the New World genus Oropodes Casey (Coleoptera, Staphylinidae, Pselaphinae)
Source: Zookeys. 2011 Nov 16;(147):425–77. doi: 10.3897/zookeys.147.2072 (PMC3286257; doi:10.3897/zookeys.147.2072)
Supplement: XML Treatment for Oropodes tataviam [file zookeys.147.2072-treatment8.xml]

<!DOCTYPE tp:taxon-treatment
  PUBLIC "-//TaxonX//DTD Taxonomic Treatment Publishing DTD v0 20100105//EN" "tax-treatment-NSO.dtd">
<tp:taxon-treatment xmlns:tp="http://www.plazi.org/taxpub"><tp:treatment-meta><mixed-citation publication-type="journal"><person-group><name><surname>Chandler</surname><given-names>Donald S.</given-names></name><name><surname>Caterino</surname><given-names>Michael S.</given-names></name></person-group><article-title>A taxonomic revision of the New World genus <italic>Oropodes</italic> Casey (Coleoptera, Staphylinidae, Pselaphinae)</article-title><source>Zookeys</source><day>16</day><month>11</month><year>2011</year><volume>2011</volume><issue>147</issue><fpage>425</fpage><lpage>477</lpage><pub-id pub-id-type="doi">10.3897/zookeys.147.2072</pub-id></mixed-citation></tp:treatment-meta><tp:nomenclature><label>7</label><tp:taxon-name>
                            <tp:taxon-name-part taxon-name-part-type="genus">Oropodes</tp:taxon-name-part>
                            <tp:taxon-name-part taxon-name-part-type="species">tataviam</tp:taxon-name-part>
                        <object-id xmlns:xlink="http://www.w3.org/1999/xlink" xlink:type="simple">urn:lsid:zoobank.org:act:ACFBF581-6685-45AA-8729-2BD2A487F9CC</object-id>
                        <object-id xmlns:xlink="http://www.w3.org/1999/xlink" xlink:type="simple">http://species-id.net/wiki/Oropodes_tataviam</object-id>
                        </tp:taxon-name><tp:taxon-authority>Chandler &amp; Caterino</tp:taxon-authority><tp:taxon-status xmlns:xlink="http://www.w3.org/1999/xlink" xlink:type="simple">sp. n.</tp:taxon-status><xref ref-type="fig" rid="F10">Fig. 8</xref><xref ref-type="fig" rid="F8">Map 2</xref></tp:nomenclature><tp:treatment-sec sec-type="Specimens examined"><title>Specimens examined.</title><p>4: HOLOTYPE male, California, Los Angeles Co., Angeles National Forest, Hideaway Canyon, <named-content xmlns:xlink="http://www.w3.org/1999/xlink" content-type="dwc:verbatimCoordinates" xlink:type="simple">34.6993°N, 118.5465°W</named-content>, III-16/31-2007, Caterino &amp; Chatzimanolis, FIT (SBMN; CBP0062414). PARATYPES, 3 females, same locality, each with a different date: IV-14/28-2007, V-14/28-2007, VI-13/23-2007 (DSC, SBMN).</p></tp:treatment-sec><tp:treatment-sec sec-type="Description"><title>Description.</title><p>Length 1.84-1.88. Body orange-brown. Eyes with about 65 facets. Antennomeres V and VII slightly larger than those adjacent, V-VIII obconical, IX smaller than X. Abdomen with carina at posteromesal margins of metacoxal cavities extending to first ventrite apex</p><p><bold>Males</bold>: Metasternum with shallow median longitudinal sulcus. Legs (<xref ref-type="fig" rid="F10">Fig. 8B</xref>): profemora with blunt distinct tooth near base on mesal margin; protibiae with broad and rounded angulation on mesal margin at point past first half of length; mesotibiae with two small sharp tubercles in apical third on mesal margin, tubercles distant; metatibiae with curved apical spur on mesal margin. Abdomen (<xref ref-type="fig" rid="F10">Fig. 8C</xref>) with ventrite 2 flattened in middle fourth; ventrite 3 0.55 wide, with broad transverse impression anterior to recurved lamina occupying middle third of ventrite, impression with short setae; lamina 0.17 wide, with apical margin slightly and broadly concave, arising at apex of ventrite, angled at about 35°; ventrites 4 and 5 barely flattened in middle third, ventrite 6 (<xref ref-type="fig" rid="F10">Fig. 8D</xref>) flattened in middle fourth, setose area slightly narrowing to middle. Aedeagus (<xref ref-type="fig" rid="F10">Fig. 8A</xref>) 0.29 long, left paramere longest, truncate at apex, left paramere subtruncate; internal sac with upturned lbe at apex, diaphragm with distinct spotted pattern of sclerotization.
                        </p><p><bold>Females:</bold> Tergite 5 with setose area of disc broadly convex; with pair of small teeth at apex (<xref ref-type="fig" rid="F10">Fig. 8H</xref>), teeth not visible externally. Sternite 6 (<xref ref-type="fig" rid="F10">Fig. 8F</xref>) with setose area divided by prominent projection from anterior portion, slightly overlapping posterior margin. Female genitalia (<xref ref-type="fig" rid="F10">Fig. 8E</xref>) nearly symmetrical, with only slight size difference for two slender rods in the membranous median lobe.
                        </p></tp:treatment-sec><tp:treatment-sec sec-type="Collection notes"><title>Collection notes.</title><p>The four specimens were taken at a single site using a flight intercept trap from March to June, with a single specimen taken in each month. The trap site was located in a narrow ephemeral stream channel, surrounded by scrub oaks (<italic><tp:taxon-name>Quercus</tp:taxon-name></italic> spp.), gray or Digger pine (<italic><tp:taxon-name>Pinus sabiniana</tp:taxon-name></italic>), and mid-elevation chaparral.
                        </p></tp:treatment-sec><tp:treatment-sec sec-type="Geographical distribution"><title>Geographical distribution.</title><p>(Map 2): Found in the western portion of the San Gabriel Mountains at the northern edge bordering the Antelope Valley.</p></tp:treatment-sec><tp:treatment-sec sec-type="Comparisons and diagnostic notes"><title>Comparisons and diagnostic notes.</title><p>Placed as a member of the orbiceps-group. It is closest to <italic><tp:taxon-name>Oropodes orbiceps</tp:taxon-name></italic> with the males sharing medially angulate protibiae, the metatibiae with a distinct apical spur, and the lamina of the third ventrite originates at the posterior margin, and the females have two apical teeth on the fifth tergite. They may be separated by the preapical and medial tubercles of the male mesotibiae of the males of <italic><tp:taxon-name>Oropodes tataviam</tp:taxon-name></italic> and for the females a protruding median tubercle divides the setose areas, versus an apical mesotibial spur for males of <italic><tp:taxon-name>Oropodes orbiceps</tp:taxon-name></italic>, and in females a flat bar or line divides the setose areas.
                        </p></tp:treatment-sec><tp:treatment-sec sec-type="Etymology"><title>Etymology.</title><p>The specific epithet, treated as a Latin singular noun in apposition, nominative case, is based on the tribal name of the Tataviam Indians, who originally lived in the area where the specimens of this species were taken.<!--PageBreak--></p><fig id="F10" position="float" orientation="portrait"><label>Figure 8.</label><caption><p><italic><tp:taxon-name>Oropodes tataviam</tp:taxon-name></italic> <bold>A</bold> Dorsal and right lateral view of male genitalia <bold>B</bold> Posterior view of right male profemur and protibia, mesotibia, and metatibia <bold>C</bold> Ventral view of male third ventrite <bold>D</bold> Ventral view of male sixth ventrite <bold>E</bold> Dorsal view of female genitalia <bold>F</bold> Dorsal view of female fifth ventrite <bold>H</bold> Dorsal view female fifth tergite. Scale line equals 0.1 mm.</p></caption><graphic xmlns:xlink="http://www.w3.org/1999/xlink" xlink:href="ZooKeys-147-425-g010.jpg" position="float" orientation="portrait" xlink:type="simple"/></fig></tp:treatment-sec><tp:treatment-sec><!--Section generated to contain objects referenced in tp:taxon-treatment.--><fig id="F8" position="float" orientation="portrait"><label>Map 2.</label><caption><p>Records of the orbiceps-group: <italic><tp:taxon-name>Oropodes orbiceps, O. serrano, O. tataviam, O. tipai</tp:taxon-name></italic>.</p></caption><graphic xmlns:xlink="http://www.w3.org/1999/xlink" xlink:href="ZooKeys-147-425-g008.jpg" position="float" orientation="portrait" xlink:type="simple"/></fig></tp:treatment-sec></tp:taxon-treatment>
