# Supplementary material for: A taxonomic revision of the New World genus Oropodes Casey (Coleoptera, Staphylinidae, Pselaphinae)
Source: Zookeys. 2011 Nov 16;(147):425–77. doi: 10.3897/zookeys.147.2072 (PMC3286257; doi:10.3897/zookeys.147.2072)
Supplement: XML Treatment for Oropodes aalbui [file zookeys.147.2072-treatment10.xml]

<!DOCTYPE tp:taxon-treatment
  PUBLIC "-//TaxonX//DTD Taxonomic Treatment Publishing DTD v0 20100105//EN" "tax-treatment-NSO.dtd">
<tp:taxon-treatment xmlns:tp="http://www.plazi.org/taxpub"><tp:treatment-meta><mixed-citation publication-type="journal"><person-group><name><surname>Chandler</surname><given-names>Donald S.</given-names></name><name><surname>Caterino</surname><given-names>Michael S.</given-names></name></person-group><article-title>A taxonomic revision of the New World genus <italic>Oropodes</italic> Casey (Coleoptera, Staphylinidae, Pselaphinae)</article-title><source>Zookeys</source><day>16</day><month>11</month><year>2011</year><volume>2011</volume><issue>147</issue><fpage>425</fpage><lpage>477</lpage><pub-id pub-id-type="doi">10.3897/zookeys.147.2072</pub-id></mixed-citation></tp:treatment-meta><tp:nomenclature><label>8</label><tp:taxon-name>
                            <tp:taxon-name-part taxon-name-part-type="genus">Oropodes</tp:taxon-name-part>
                            <tp:taxon-name-part taxon-name-part-type="species">aalbui</tp:taxon-name-part>
                        <object-id xmlns:xlink="http://www.w3.org/1999/xlink" xlink:type="simple">urn:lsid:zoobank.org:act:D4D8A36B-5CFB-448A-927C-37AEA5504938</object-id>
                        <object-id xmlns:xlink="http://www.w3.org/1999/xlink" xlink:type="simple">http://species-id.net/wiki/Oropodes_aalbui</object-id>
                        </tp:taxon-name><tp:taxon-authority>Chandler &amp; Caterino</tp:taxon-authority><tp:taxon-status xmlns:xlink="http://www.w3.org/1999/xlink" xlink:type="simple">sp. n.</tp:taxon-status><xref ref-type="fig" rid="F12">Fig. 10</xref><xref ref-type="fig" rid="F13">Map 3</xref></tp:nomenclature><tp:treatment-sec sec-type="Specimen examined"><title>Specimen examined.</title><p>HOLOTYPE male, California, San Bernardino County, Mexican Mine [<named-content xmlns:xlink="http://www.w3.org/1999/xlink" content-type="dwc:verbatimCoordinates" xlink:type="simple">34.9491°N, 115.5103°W</named-content>], 4200’, XII-31-1978/VI-16-1979, R.L. Aalbu (CSCA).</p></tp:treatment-sec><tp:treatment-sec sec-type="Description"><title>Description.</title><p>(only holotype male known): Length 2.50. Body orange-brown. Eyes with about 50 facets. Antennomeres V and VII slightly larger than those adjacent, V-VIII obconical, IX smaller than X. Abdomen with carinae on first ventrite extending from posteromesal margins of metacoxal cavities to ventrite apex.</p><p><bold>Males:</bold> Legs (<xref ref-type="fig" rid="F12">Fig. 10B</xref>): profemora with distinct angled tooth near base on ventral margin; protibiae with blunt angular expansion widest at beginning of apical third of length; mesotibiae with small acute tubercle at apex on mesal margin; metatibiae with small curved spur at apex on mesal margin. Metasternum with sharply defined median longitudinal sulcus, lateral margins of sulcus carinate. Abdomen (<xref ref-type="fig" rid="F12">Fig. 10C</xref>) with second ventrite shallowly and semicircularly concave in middle fourth, impression extending anteriorly from lateral margins of two broad, shallow teeth on apical margin, center of teeth about 0.15 apart; third ventrite 0.60 wide, with recurved lamina at middle, lamina 0.20 wide, apex broadly and shallowly concave, angled at about 25°, dense short setae in transverse zone posterior to lamina; fourth and fifth ventrites shallowly impressed in middle fourth; sixth ventrite (<xref ref-type="fig" rid="F12">Fig. 10D</xref>) with anterior/posterior margins of setose area nearly parallel. Aedeagus (<xref ref-type="fig" rid="F12">Fig. 10A</xref>) 0.49 mm long; left paramere longest, broadly and irregularly rounded at apex, right paramere more narrowly rounded, internal sac with heavily sclerotized armature in apical portion.
                        </p><p><bold>Females:</bold> unknown.
                        </p></tp:treatment-sec><tp:treatment-sec sec-type="Collection notes"><title>Collection notes.</title><p>Taken using a pitfall trap with antifreeze preservative over a six-month period deep in a mine in southern California. The area surrounding the mine is high-elevation desert scrub (<italic>pers. comm.</italic> Rolf L. Aalbu).
                        </p></tp:treatment-sec><tp:treatment-sec sec-type="Geographical distribution"><title>Geographical distribution.</title><p>(Map 3): The Providence Mountains Recreation Area is isolated in the eastern Mojave Desert.</p></tp:treatment-sec><tp:treatment-sec sec-type="Comparisons and diagnostic notes"><title>Comparisons and diagnostic notes.</title><p>Placed as a member of the raffrayi-group, and most similar to <italic><tp:taxon-name>Oropodes casson</tp:taxon-name></italic> and <italic><tp:taxon-name>Oropodes chumash</tp:taxon-name></italic> in sharing the median position of the lamina of the third ventrite and the blunt or rounded apical projections of the second ventrite. The armature of all the tibiae is close to that of <italic><tp:taxon-name>Oropodes casson</tp:taxon-name></italic>: protibiae medially angulate, and relatively short apical spurs of the meso- and metatibiae. The lamina of the third ventrite is more reflexed (at about 25°) than that of <italic><tp:taxon-name>Oropodes casson</tp:taxon-name></italic> (at about 40°), the projections of the second ventrite are broadly rounded lobes versus more prominent in <italic><tp:taxon-name>Oropodes casson</tp:taxon-name></italic>, and the armature of the internal sac is not as spinose.
                        </p></tp:treatment-sec><tp:treatment-sec sec-type="Etymology"><title>Etymology.</title><p>The specific epithet is a singular Latinized noun in the genitive case, based on the surname of Rolf L. Aalbu of Sacramento, coleopterist and computer programming consultant, who collected the holotype in an area where pselaphine collectors would never think to venture.</p><fig id="F12" position="float" orientation="portrait"><label>Figure 10.</label><caption><p><italic><tp:taxon-name>Oropodes aalbui</tp:taxon-name></italic> <bold>A</bold> Dorsal and right lateral view of male genitalia <bold>B</bold> Posterior view of right male profemur and protibia, mesotibia, and metatibia <bold>C</bold> Ventral view of male third ventrite <bold>D</bold> Ventral view of male sixth ventrite. Scale line equals 0.1 mm.</p></caption><graphic xmlns:xlink="http://www.w3.org/1999/xlink" xlink:href="ZooKeys-147-425-g012.jpg" position="float" orientation="portrait" xlink:type="simple"/></fig><fig id="F13" position="float" orientation="portrait"><label>Map 3.</label><caption><p>Records of the raffrayi-group: <italic><tp:taxon-name>Oropodes aalbui</tp:taxon-name></italic>, <italic><tp:taxon-name>Oropodes bellorum</tp:taxon-name></italic>, <italic><tp:taxon-name>Oropodes casson</tp:taxon-name></italic>, <italic><tp:taxon-name>Oropodes chumash</tp:taxon-name></italic>, <italic><tp:taxon-name>Oropodes esselen</tp:taxon-name></italic>, <italic><tp:taxon-name>Oropodes hardyi</tp:taxon-name></italic>, <italic><tp:taxon-name>Oropodes nuclere</tp:taxon-name></italic>, <italic><tp:taxon-name>Oropodes rumseyensis</tp:taxon-name></italic>, <italic><tp:taxon-name>Oropodes tongva</tp:taxon-name></italic>.</p></caption><graphic xmlns:xlink="http://www.w3.org/1999/xlink" xlink:href="ZooKeys-147-425-g013.jpg" position="float" orientation="portrait" xlink:type="simple"/></fig></tp:treatment-sec></tp:taxon-treatment>
