# Supplementary material for: A taxonomic revision of the New World genus Oropodes Casey (Coleoptera, Staphylinidae, Pselaphinae)
Source: Zookeys. 2011 Nov 16;(147):425–77. doi: 10.3897/zookeys.147.2072 (PMC3286257; doi:10.3897/zookeys.147.2072)
Supplement: XML Treatment for Oropodes bellorum [file zookeys.147.2072-treatment11.xml]

<!DOCTYPE tp:taxon-treatment
  PUBLIC "-//TaxonX//DTD Taxonomic Treatment Publishing DTD v0 20100105//EN" "tax-treatment-NSO.dtd">
<tp:taxon-treatment xmlns:tp="http://www.plazi.org/taxpub"><tp:treatment-meta><mixed-citation publication-type="journal"><person-group><name><surname>Chandler</surname><given-names>Donald S.</given-names></name><name><surname>Caterino</surname><given-names>Michael S.</given-names></name></person-group><article-title>A taxonomic revision of the New World genus <italic>Oropodes</italic> Casey (Coleoptera, Staphylinidae, Pselaphinae)</article-title><source>Zookeys</source><day>16</day><month>11</month><year>2011</year><volume>2011</volume><issue>147</issue><fpage>425</fpage><lpage>477</lpage><pub-id pub-id-type="doi">10.3897/zookeys.147.2072</pub-id></mixed-citation></tp:treatment-meta><tp:nomenclature><label>10.</label><tp:taxon-name>
                            <tp:taxon-name-part taxon-name-part-type="genus">Oropodes</tp:taxon-name-part>
                            <tp:taxon-name-part taxon-name-part-type="species">bellorum</tp:taxon-name-part>
                        <object-id xmlns:xlink="http://www.w3.org/1999/xlink" xlink:type="simple">urn:lsid:zoobank.org:act:C7F28649-A585-434B-93FA-669C50AEF6A7</object-id>
                        <object-id xmlns:xlink="http://www.w3.org/1999/xlink" xlink:type="simple">http://species-id.net/wiki/Oropodes_bellorum</object-id>
                        </tp:taxon-name><tp:taxon-authority>Chandler &amp; Caterino</tp:taxon-authority><tp:taxon-status xmlns:xlink="http://www.w3.org/1999/xlink" xlink:type="simple">sp. n.</tp:taxon-status><xref ref-type="fig" rid="F14">Fig. 11</xref><xref ref-type="fig" rid="F13">Map 3</xref></tp:nomenclature><tp:treatment-sec sec-type="Specimens examined"><title>Specimens examined.</title><p>2: HOLOTYPE male, California, Calaveras County, 3 mi S Mokelumne Hill, II-3/V-7-1981, S. Kuba &amp; R. Aalbu, antifreeze pit trap (CSCA). PARATYPE male, eutopotypical (DSC).</p></tp:treatment-sec><tp:treatment-sec sec-type="Description"><title>Description.</title><p>(only males known): Length 2.28. Body orange-brown. Eyes with about 70 facets. Antennomeres V and VII slightly larger than those adjacent, V-VIII<!--PageBreak--> obconical, IX nearly as large as X. Abdomen with carinae on first ventrite extending from posteromedial angles of metacoxal cavities to ventrite apex.</p><p><bold>Males</bold>: Metasternum with median longitudinal sulcus distinct across most of disc. Legs (<xref ref-type="fig" rid="F14">Fig. 11B</xref>): protrochanters with protruding broad ventral lamina; profemora with blunt tooth near base on mesal margin; protibiae with mesal angulation at point about two-thirds of length; mesotibiae with two small blunt close preapical tubercles on mesal margin; metatrochanters with posterior margin angulate, metatibiae with apical spur on mesal margin. Abdomen (<xref ref-type="fig" rid="F14">Fig. 11C</xref>) with second ventrite semicircularly im<!--PageBreak-->pressed between apical teeth to middle of ventrite, impression about one-fourth of tergite width, apical teeth sharp, 0.11 apart; third ventrite 0.62 wide, slightly impressed anterior to recurved lamina, lamina 0.11 long, with long setae originating beneath, short setae clustered laterally within impression, lamina abruptly curved at middle with apical portion horizontal, apical margin straight, lamina originating at posterior margin; fourth-fifth ventrites flattened at medial third; sixth ventrite (<xref ref-type="fig" rid="F14">Fig. 11D</xref>) convex, setose area slightly narrowing to middle where half lateral length. Aedeagus (<xref ref-type="fig" rid="F14">Fig. 11A</xref>) 0.46 long, with parameres about same length; complex armature of internal sac obscuring details, but with at least one long recurved spine.
                        </p><p><bold>Females</bold>: unknown.
                        </p></tp:treatment-sec><tp:treatment-sec sec-type="Collection notes"><title>Collection notes.</title><p>Taken in late winter/early spring from pitfall traps in a dry scrub forest area of the Sierra Nevada foothills.<!--PageBreak--></p></tp:treatment-sec><tp:treatment-sec sec-type="Geographical distribution"><title>Geographical distribution.</title><p>(Map 3): The single record is from the west side of the middle portion of the Sierra Nevada.</p></tp:treatment-sec><tp:treatment-sec sec-type="Comparisons and diagnostic notes"><title>Comparisons and diagnostic notes.</title><p>Placed as a member of the raffrayi-group, and shares with six other species the origin of the abdominal lamina at the posterior margin of the third ventrite. The lamina in the other species has a concave anterior margin and they are comparatively thin, while in <italic><tp:taxon-name>Oropodes bellorum</tp:taxon-name></italic> the lamina is trapezoidal with the anterior margin straight, and is comparatively robust at about half as long as wide. This males of this species share with <italic><tp:taxon-name>Oropodes hardyi</tp:taxon-name></italic> the lamina being horizontal in the apical portion, the modified ventral margin of the protrochanters, the angulate mesal margin of the protibiae, and two close preapical teeth on the mesotibiae. These two species may be separated by the trapezoidal lamina, broad truncate tubercle on the protrochanters, and the angulate posterior margin of the metatrochanters of <italic><tp:taxon-name>Oropodes bellorum</tp:taxon-name></italic>, while in <italic><tp:taxon-name>Oropodes hardyi</tp:taxon-name></italic> the lamina is narrow with the anterior margin concave, the protrochanters have a small apical lobe, and the posterior margin of the metatrochanters are smoothly convex.
                        </p></tp:treatment-sec><tp:treatment-sec sec-type="Etymology"><title>Etymology.</title><p>The specific epithet is a Latinized genitive plural noun, based on the surname of Ross T. and Joyce R. Bell, intended to honor them for their contributions to the study of <tp:taxon-name>Coleoptera</tp:taxon-name>.</p><fig id="F14" position="float" orientation="portrait"><label>Figure 11.</label><caption><p><italic><tp:taxon-name>Oropodes bellorum</tp:taxon-name></italic> <bold>A</bold> Dorsal and right lateral view of male genitalia <bold>B</bold> Posterior view of right male profemur and protibia, mesotibia, and metatibia <bold>C</bold> Ventral view of male third ventrite <bold>D</bold> Ventral view of male sixth ventrite. Scale line equals 0.1 mm.</p></caption><graphic xmlns:xlink="http://www.w3.org/1999/xlink" xlink:href="ZooKeys-147-425-g014.jpg" position="float" orientation="portrait" xlink:type="simple"/></fig></tp:treatment-sec><tp:treatment-sec><!--Section generated to contain objects referenced in tp:taxon-treatment.--><fig id="F13" position="float" orientation="portrait"><label>Map 3.</label><caption><p>Records of the raffrayi-group: <italic><tp:taxon-name>Oropodes aalbui</tp:taxon-name></italic>, <italic><tp:taxon-name>Oropodes bellorum</tp:taxon-name></italic>, <italic><tp:taxon-name>Oropodes casson</tp:taxon-name></italic>, <italic><tp:taxon-name>Oropodes chumash</tp:taxon-name></italic>, <italic><tp:taxon-name>Oropodes esselen</tp:taxon-name></italic>, <italic><tp:taxon-name>Oropodes hardyi</tp:taxon-name></italic>, <italic><tp:taxon-name>Oropodes nuclere</tp:taxon-name></italic>, <italic><tp:taxon-name>Oropodes rumseyensis</tp:taxon-name></italic>, <italic><tp:taxon-name>Oropodes tongva</tp:taxon-name></italic>.</p></caption><graphic xmlns:xlink="http://www.w3.org/1999/xlink" xlink:href="ZooKeys-147-425-g013.jpg" position="float" orientation="portrait" xlink:type="simple"/></fig></tp:treatment-sec></tp:taxon-treatment>
