# Supplementary material for: A taxonomic revision of the New World genus Oropodes Casey (Coleoptera, Staphylinidae, Pselaphinae)
Source: Zookeys. 2011 Nov 16;(147):425–77. doi: 10.3897/zookeys.147.2072 (PMC3286257; doi:10.3897/zookeys.147.2072)
Supplement: XML Treatment for Oropodes esselen [file zookeys.147.2072-treatment14.xml]

<!DOCTYPE tp:taxon-treatment
  PUBLIC "-//TaxonX//DTD Taxonomic Treatment Publishing DTD v0 20100105//EN" "tax-treatment-NSO.dtd">
<tp:taxon-treatment xmlns:tp="http://www.plazi.org/taxpub"><tp:treatment-meta><mixed-citation publication-type="journal"><person-group><name><surname>Chandler</surname><given-names>Donald S.</given-names></name><name><surname>Caterino</surname><given-names>Michael S.</given-names></name></person-group><article-title>A taxonomic revision of the New World genus <italic>Oropodes</italic> Casey (Coleoptera, Staphylinidae, Pselaphinae)</article-title><source>Zookeys</source><day>16</day><month>11</month><year>2011</year><volume>2011</volume><issue>147</issue><fpage>425</fpage><lpage>477</lpage><pub-id pub-id-type="doi">10.3897/zookeys.147.2072</pub-id></mixed-citation></tp:treatment-meta><tp:nomenclature><label>13. </label><tp:taxon-name>
                            <tp:taxon-name-part taxon-name-part-type="genus">Oropodes</tp:taxon-name-part>
                            <tp:taxon-name-part taxon-name-part-type="species">esselen</tp:taxon-name-part>
                        <object-id xmlns:xlink="http://www.w3.org/1999/xlink" xlink:type="simple">urn:lsid:zoobank.org:act:A41E5AE0-EB95-4250-8F42-1DF9A625CCD0</object-id>
                        <object-id xmlns:xlink="http://www.w3.org/1999/xlink" xlink:type="simple">http://species-id.net/wiki/Oropodes_esselen</object-id>
                        </tp:taxon-name><tp:taxon-authority>Chandler &amp; Caterino</tp:taxon-authority><tp:taxon-status xmlns:xlink="http://www.w3.org/1999/xlink" xlink:type="simple">sp. n.</tp:taxon-status><xref ref-type="fig" rid="F17">Fig. 14</xref><xref ref-type="fig" rid="F13">Map 3</xref></tp:nomenclature><tp:treatment-sec sec-type="Specimens examined"><title>Specimens examined.</title><p>6: HOLOTYPE male: California, Monterey Co., UC Big Creek Reserve, Canogas Falls, <named-content xmlns:xlink="http://www.w3.org/1999/xlink" content-type="dwc:verbatimCoordinates" xlink:type="simple">36.0616°N, 121.5545°W</named-content>, III-27/IV-2-2004, M. Caterino, FIT (SBMN; CBP0018645). PARATYPES: eutopotypical (1M, 3F, DSC, SBMN). San Luis Obispo Co.: UC Rancho Marino Res., 35.5249N, 121.0719W, II-26-2009, M.S. Caterino, <italic><tp:taxon-name>Salix</tp:taxon-name></italic> litter (1M, SBMN).
                        </p></tp:treatment-sec><tp:treatment-sec sec-type="Description"><title>Description.</title><p>Length 1.68-2.12. Body orange-brown. Eyes with 65-70 facets. Antennomeres V and VII slightly larger than those adjacent, IX smaller than X. Abdomen with first ventrite bearing carinae that extend from posteromedial angles of metacoxal cavities to ventrite apex.</p><p><bold>Males</bold>: Metasternum convex. Legs (<xref ref-type="fig" rid="F17">Fig. 14B</xref>): profemora with small ventral tooth near base; protibiae swelling slightly to middle; mesotibia with widely-separated blunt preapical and apical tubercles on mesal margin; metatibiae with curved apical spur on mesal margin. Abdomen (<xref ref-type="fig" rid="F18">Fig. 15C</xref>) with second ventrite gently concave in area anterior to two small teeth at apex, teeth 0.18 apart at centers; third ventrite 0.57 wide, with broad recurved lamina originating at apex of ventrite, lamina 0.14 wide, apex slightly concave, angled at about 30°, transverse impressed area anterior to lamina with scattered thickened setae, defined laterally by carinae, lacking setae posterior to lamina; <!--PageBreak-->fourth ventrite gently concave in medial third; fifth ventrite slightly convex/flattened in medial fourth; sixth ventrite (<xref ref-type="fig" rid="F18">Fig. 15D</xref>) gently convex at middle, transverse margins of setose area slightly narrowing toward middle. Aedeagus (<xref ref-type="fig" rid="F19">Fig. 16A</xref>) 0.27 long; with left paramere prominent and laminate, right paramere shorter and broadly rounded; with two elongate spines in internal sac curved to right apically.
                        </p><p><bold>Females</bold>: Fifth ventrite (<xref ref-type="fig" rid="F18">Fig. 15F</xref>) with setose area broadly divided by medial bar. Genitalia (<xref ref-type="fig" rid="F18">Fig. 15E</xref>) symmetrical, median lobe with broad medial plate apically pointed.
                        </p></tp:treatment-sec><tp:treatment-sec sec-type="Collection notes"><title>Collection notes.</title><p>A small series was taken using a flight intercept trap from late March to early April. The type locality was near a small ephemeral stream in a chaparral area, with <italic><tp:taxon-name>Ceanothus</tp:taxon-name></italic>, <italic><tp:taxon-name>Heteromeles</tp:taxon-name></italic>, <italic><tp:taxon-name>Arctostaphylos</tp:taxon-name></italic>, and small <italic><tp:taxon-name>Quercus</tp:taxon-name></italic>. A single male was taken by sifting willow litter in February.
                        </p></tp:treatment-sec><tp:treatment-sec sec-type="Geographical distribution"><title>Geographical distribution.</title><p>(Map 3): Taken from foothills of the Coast Ranges along the coast in Monterey and San Luis Obispo Counties.<!--PageBreak--></p></tp:treatment-sec><tp:treatment-sec sec-type="Comparisons and diagnostic notes"><title>Comparisons and diagnostic notes.</title><p>A member of the raffrayi-group, and sharing with six other species the abdominal lamina arising at the posterior margin of the third ventrite. This species is distinct in this group by the males having a small basal profemoral tooth, unmodified protibiae, and mesotibiae with the preapical tubercles widely separated, while for females the genitalia is symmetrical, and the fifth ventrite has the setose area widely divided by a bar. This is the only species where the male metasternum is convex, rather than with a median longitudinal sulcus.</p></tp:treatment-sec><tp:treatment-sec sec-type="Etymology"><title>Etymology.</title><p>The specific epithet, treated as a Latin singular noun in apposition, nominative case, is based on the tribal name of the Esselen Indians, who originally lived in the area where the specimens of this species were taken.</p><fig id="F17" position="float" orientation="portrait"><label>Figure 14.</label><caption><p><italic><tp:taxon-name>Oropodes esselen</tp:taxon-name></italic> <bold>A</bold> Dorsal and right lateral view of male genitalia <bold>B</bold> Posterior view of right male profemur and protibia, mesotibia, and metatibia <bold>C</bold> Ventral view of male third ventrite <bold>D</bold> Ventral view of male sixth ventrite <bold>E</bold> Dorsal view of female genitalia <bold>F</bold> Dorsal view of female fifth ventrite. Scale line equals 0.1 mm.</p></caption><graphic xmlns:xlink="http://www.w3.org/1999/xlink" xlink:href="ZooKeys-147-425-g017.jpg" position="float" orientation="portrait" xlink:type="simple"/></fig></tp:treatment-sec><tp:treatment-sec><!--Section generated to contain objects referenced in tp:taxon-treatment.--><fig id="F13" position="float" orientation="portrait"><label>Map 3.</label><caption><p>Records of the raffrayi-group: <italic><tp:taxon-name>Oropodes aalbui</tp:taxon-name></italic>, <italic><tp:taxon-name>Oropodes bellorum</tp:taxon-name></italic>, <italic><tp:taxon-name>Oropodes casson</tp:taxon-name></italic>, <italic><tp:taxon-name>Oropodes chumash</tp:taxon-name></italic>, <italic><tp:taxon-name>Oropodes esselen</tp:taxon-name></italic>, <italic><tp:taxon-name>Oropodes hardyi</tp:taxon-name></italic>, <italic><tp:taxon-name>Oropodes nuclere</tp:taxon-name></italic>, <italic><tp:taxon-name>Oropodes rumseyensis</tp:taxon-name></italic>, <italic><tp:taxon-name>Oropodes tongva</tp:taxon-name></italic>.</p></caption><graphic xmlns:xlink="http://www.w3.org/1999/xlink" xlink:href="ZooKeys-147-425-g013.jpg" position="float" orientation="portrait" xlink:type="simple"/></fig><fig id="F18" position="float" orientation="portrait"><label>Figure 15.</label><caption><p><italic><tp:taxon-name>Oropodes hardyi</tp:taxon-name></italic> <bold>A</bold> Dorsal and right lateral view of male genitalia <bold>B</bold> Posterior view of right male profemur and protibia, mesotibia, and metatibia <bold>C</bold> Ventral view of male third ventrite <bold>D</bold> Ventral view of male sixth ventrite <bold>E</bold> Dorsal view of female genitalia <bold>F</bold> Dorsal view of female fifth ventrite. Scale line equals 0.1 mm.</p></caption><graphic xmlns:xlink="http://www.w3.org/1999/xlink" xlink:href="ZooKeys-147-425-g018.jpg" position="float" orientation="portrait" xlink:type="simple"/></fig><fig id="F19" position="float" orientation="portrait"><label>Figure 16.</label><caption><p><italic><tp:taxon-name>Oropodes nuclere</tp:taxon-name></italic> <bold>A</bold> Dorsal and right lateral view of male genitalia <bold>B</bold> Posterior view of right male profemur and protibia, mesotibia, and metatibia <bold>C</bold> Ventral view of male third ventrite <bold>D</bold> Ventral view of male sixth ventrite <bold>E</bold> Dorsal view of female genitalia <bold>F</bold> Dorsal view of female fifth ventrite. Scale line equals 0.1 mm.</p></caption><graphic xmlns:xlink="http://www.w3.org/1999/xlink" xlink:href="ZooKeys-147-425-g019.jpg" position="float" orientation="portrait" xlink:type="simple"/></fig></tp:treatment-sec></tp:taxon-treatment>
