# Supplementary material for: A taxonomic revision of the New World genus Oropodes Casey (Coleoptera, Staphylinidae, Pselaphinae)
Source: Zookeys. 2011 Nov 16;(147):425–77. doi: 10.3897/zookeys.147.2072 (PMC3286257; doi:10.3897/zookeys.147.2072)
Supplement: XML Treatment for Oropodes hardyi [file zookeys.147.2072-treatment15.xml]

<!DOCTYPE tp:taxon-treatment
  PUBLIC "-//TaxonX//DTD Taxonomic Treatment Publishing DTD v0 20100105//EN" "tax-treatment-NSO.dtd">
<tp:taxon-treatment xmlns:tp="http://www.plazi.org/taxpub"><tp:treatment-meta><mixed-citation publication-type="journal"><person-group><name><surname>Chandler</surname><given-names>Donald S.</given-names></name><name><surname>Caterino</surname><given-names>Michael S.</given-names></name></person-group><article-title>A taxonomic revision of the New World genus <italic>Oropodes</italic> Casey (Coleoptera, Staphylinidae, Pselaphinae)</article-title><source>Zookeys</source><day>16</day><month>11</month><year>2011</year><volume>2011</volume><issue>147</issue><fpage>425</fpage><lpage>477</lpage><pub-id pub-id-type="doi">10.3897/zookeys.147.2072</pub-id></mixed-citation></tp:treatment-meta><tp:nomenclature><label>14. </label><tp:taxon-name>
                            <tp:taxon-name-part taxon-name-part-type="genus">Oropodes</tp:taxon-name-part>
                            <tp:taxon-name-part taxon-name-part-type="species">hardyi</tp:taxon-name-part>
                        <object-id xmlns:xlink="http://www.w3.org/1999/xlink" xlink:type="simple">urn:lsid:zoobank.org:act:03961B32-318F-48FB-8D1E-69DE98D53A67</object-id>
                        <object-id xmlns:xlink="http://www.w3.org/1999/xlink" xlink:type="simple">http://species-id.net/wiki/Oropodes_hardyi</object-id>
                        </tp:taxon-name><tp:taxon-authority>Chandler &amp; Caterino</tp:taxon-authority><tp:taxon-status xmlns:xlink="http://www.w3.org/1999/xlink" xlink:type="simple">sp. n.</tp:taxon-status><xref ref-type="fig" rid="F18">Fig. 15</xref><xref ref-type="fig" rid="F13">Map 3</xref></tp:nomenclature><tp:treatment-sec sec-type="Specimens examined"><title>Specimens examined.</title><p>5: HOLOTYPE male: California, Sacramento County: Sacramento, Hillsdale, IV-14-1980, A.R. Hardy, B-lite (CSCA). PARATYPES: 1 male, Sacramento, Hillsdale, IV-15-1980, A.R. Hardy (CSCA); 2 males, 1 female, Sacramento, Hillsdale area, V-17/19-1980, A. Hardy (CSCA, DSC).</p></tp:treatment-sec><tp:treatment-sec sec-type="Description"><title>Description.</title><p>Length 2.36-2.40. Body light orange-brown. Eyes with around 60-65 facets. Antennomeres V and VII slightly larger than those adjacent, V-VIII obconical, IX nearly as large as X. Abdomen with first ventrite either lacking carinae that extend from posteromedial angles of metacoxal cavities to ventrite apex, or carinae faint.</p><p><bold>Males:</bold> Metasternum with median longitudinal sulcus. Legs (<xref ref-type="fig" rid="F18">Fig. 15B</xref>): protrochanters with small lobe on ventral margin; profemora with prominent tooth near base on mesal margin; protibiae thickening from base to blunt angulation at about apical two-thirds; mesotibiae with two close preapical angulations on mesal margin; metatibiae with apical spur on mesal margin. Abdomen (<xref ref-type="fig" rid="F18">Fig. 15C</xref>) with second ventrite shallowly impressed in middle fourth from middle of ventrite to pair of teeth on apical margin, teeth 0.35 apart at centers; third ventrite 0.71 wide, with transversely oval impression with scattered short setae anterior to transverse median lamina, lamina 0.18 wide, broadly emarginate at apex, in lateral view evenly curved at base with apical portion nearly horizontal, lamina arising at posterior margin of ventrite; fourth-sixth ventrites flattened in medial third; sixth ventrite (<xref ref-type="fig" rid="F18">Fig. 15D</xref>) with anterior/posterior margins of setose area slightly narrowing to middle. Aedeagus (<xref ref-type="fig" rid="F18">Fig. 15A</xref>) 0.35 long, with left paramere protruding and laminate, right paramere barely visible in dorsal view and broadly rounded at apex, internal sac with at least two elongate spines bearing bluntly rounded tips, right one with lateral tubercles before apex.
                        </p><p><bold>Females:</bold> Fifth tergite with setose area convex, with small impression at apex. Fifth ventrite (<xref ref-type="fig" rid="F18">Fig. 15F</xref>) with setose area narrowly divided by median glabrous bar. Genitalia <!--PageBreak-->(<xref ref-type="fig" rid="F18">Fig. 15E</xref>) possibly symmetric, perhaps skewed during extraction, median lobe with large longitudinally divided sclerite.
                        </p></tp:treatment-sec><tp:treatment-sec sec-type="Collection notes"><title>Collection notes.</title><p>All specimens were taken at blacklight in a backyard within a residential area without any nearby patches of native vegetation nearby (<italic>pers. comm</italic>. Alan Hardy). The specimens were collected in April and May.
                        </p></tp:treatment-sec><tp:treatment-sec sec-type="Geographical distribution"><title>Geographical distribution.</title><p>(Map 3): This species was found in urban Sacramento, in the low foothills of the Sierra Nevada near the valley floor of the Sacramento Valley.</p></tp:treatment-sec><tp:treatment-sec sec-type="Comparisons and diagnostic notes"><title>Comparisons and diagnostic notes.</title><p>Placed as a member of the raffrayi-group, and sharing with six species the origin of the abdominal lamina at the posterior margin of the third ventrite. This species is most similar to <italic><tp:taxon-name>Oropodes bellorum</tp:taxon-name></italic> from Calaveras County<!--PageBreak--> in sharing the apical portion of the lamina being horizontal, the modified ventral margin of the protrochanters, the angulate mesal margin of the protibiae, and two close preapical teeth on the mesotibiae. These two species may be separated by the thin lamina with the concave anterior margin, the small apical lobe on the protrochanters, and smoothly convex posterior margin of the metatrochanters for <italic><tp:taxon-name>Oropodes hardyi</tp:taxon-name></italic>, while <italic><tp:taxon-name>Oropodes bellorum</tp:taxon-name></italic> has a robust trapezoidal lamina, a broad, truncate tubercle on the protrochanters, and the posterior margin of the metatrochanters is angulate.
                        </p></tp:treatment-sec><tp:treatment-sec sec-type="Etymology"><title>Etymology.</title><p>The specific epithet is a Latinized singular noun in the genitive case, based on the surname of Alan R. Hardy, retired coleopterist from the California Department of Agriculture, Sacramento, who collected the type series of this species.</p><fig id="F18" position="float" orientation="portrait"><label>Figure 15.</label><caption><p><italic><tp:taxon-name>Oropodes hardyi</tp:taxon-name></italic> <bold>A</bold> Dorsal and right lateral view of male genitalia <bold>B</bold> Posterior view of right male profemur and protibia, mesotibia, and metatibia <bold>C</bold> Ventral view of male third ventrite <bold>D</bold> Ventral view of male sixth ventrite <bold>E</bold> Dorsal view of female genitalia <bold>F</bold> Dorsal view of female fifth ventrite. Scale line equals 0.1 mm.</p></caption><graphic xmlns:xlink="http://www.w3.org/1999/xlink" xlink:href="ZooKeys-147-425-g018.jpg" position="float" orientation="portrait" xlink:type="simple"/></fig></tp:treatment-sec><tp:treatment-sec><!--Section generated to contain objects referenced in tp:taxon-treatment.--><fig id="F13" position="float" orientation="portrait"><label>Map 3.</label><caption><p>Records of the raffrayi-group: <italic><tp:taxon-name>Oropodes aalbui</tp:taxon-name></italic>, <italic><tp:taxon-name>Oropodes bellorum</tp:taxon-name></italic>, <italic><tp:taxon-name>Oropodes casson</tp:taxon-name></italic>, <italic><tp:taxon-name>Oropodes chumash</tp:taxon-name></italic>, <italic><tp:taxon-name>Oropodes esselen</tp:taxon-name></italic>, <italic><tp:taxon-name>Oropodes hardyi</tp:taxon-name></italic>, <italic><tp:taxon-name>Oropodes nuclere</tp:taxon-name></italic>, <italic><tp:taxon-name>Oropodes rumseyensis</tp:taxon-name></italic>, <italic><tp:taxon-name>Oropodes tongva</tp:taxon-name></italic>.</p></caption><graphic xmlns:xlink="http://www.w3.org/1999/xlink" xlink:href="ZooKeys-147-425-g013.jpg" position="float" orientation="portrait" xlink:type="simple"/></fig></tp:treatment-sec></tp:taxon-treatment>
