# Supplementary material for: A taxonomic revision of the New World genus Oropodes Casey (Coleoptera, Staphylinidae, Pselaphinae)
Source: Zookeys. 2011 Nov 16;(147):425–77. doi: 10.3897/zookeys.147.2072 (PMC3286257; doi:10.3897/zookeys.147.2072)
Supplement: XML Treatment for Oropodes nuclere [file zookeys.147.2072-treatment16.xml]

<!DOCTYPE tp:taxon-treatment
  PUBLIC "-//TaxonX//DTD Taxonomic Treatment Publishing DTD v0 20100105//EN" "tax-treatment-NSO.dtd">
<tp:taxon-treatment xmlns:tp="http://www.plazi.org/taxpub"><tp:treatment-meta><mixed-citation publication-type="journal"><person-group><name><surname>Chandler</surname><given-names>Donald S.</given-names></name><name><surname>Caterino</surname><given-names>Michael S.</given-names></name></person-group><article-title>A taxonomic revision of the New World genus <italic>Oropodes</italic> Casey (Coleoptera, Staphylinidae, Pselaphinae)</article-title><source>Zookeys</source><day>16</day><month>11</month><year>2011</year><volume>2011</volume><issue>147</issue><fpage>425</fpage><lpage>477</lpage><pub-id pub-id-type="doi">10.3897/zookeys.147.2072</pub-id></mixed-citation></tp:treatment-meta><tp:nomenclature><label>15. </label><tp:taxon-name>
                            <tp:taxon-name-part taxon-name-part-type="genus">Oropodes</tp:taxon-name-part>
                            <tp:taxon-name-part taxon-name-part-type="species">nuclere</tp:taxon-name-part>
                        <object-id xmlns:xlink="http://www.w3.org/1999/xlink" xlink:type="simple">http://species-id.net/wiki/Oropodes_nuclere</object-id>
                        </tp:taxon-name><tp:taxon-authority>Grigarick &amp; Schuster, 1976</tp:taxon-authority><xref ref-type="fig" rid="F19">Fig. 16</xref><xref ref-type="fig" rid="F13">Map 3</xref><tp:nomenclature-citation-list><tp:nomenclature-citation><tp:taxon-name>Oropodes nuclere</tp:taxon-name><comment> Grigarick &amp; Schuster, 1976: 105; <xref ref-type="bibr" rid="B7">Chandler 1997</xref>: 15. Type locality: California, Lake County, Lucerne. Holotype male (UCDC).</comment></tp:nomenclature-citation></tp:nomenclature-citation-list></tp:nomenclature><tp:treatment-sec sec-type="Specimens examined"><title>Specimens examined.</title><p>3: CALIFORNIA: <bold>Lake County:</bold> Lucerne, #99, VI-1-1961, R.O. Schuster (UCDC, 2 paratype females). <bold>Napa County:</bold> Rutherford, V-26-1966, W.C. Gagne (DSC).
                        </p></tp:treatment-sec><tp:treatment-sec sec-type="Description"><title>Description.</title><p>Length 1.90-2.00 mm. Body light orange-brown. Antennomeres V and VII slightly larger than those adjacent. Eyes with about 70 facets in both sexes. Abdomen with first ventrite bearing carinae that extend posteriorly from posteromedial angles of metacoxal cavities to apex.</p><p><bold>Males</bold>: Metasternum with median longidudinal sulcus. Legs (<xref ref-type="fig" rid="F19">Fig. 16B</xref>): profemora with broad mesal tooth near base; protibiae lacking modifications; meso- and metatibiae with prominent apical spur on mesal margin, spur of metatibiae smaller than that of mesotibiae. Abdomen (<xref ref-type="fig" rid="F19">Fig. 16C</xref>, interpreted from specimen on slide) with shallow impression at middle between two widely spaced teeth at second ventrite apex, teeth 0.18 apart at centers; third ventrite 0.71 wide, impressed in middle third, lamina 0.18 wide, broadly emarginate at apex, angled at about 30°, close to posterior margin, oval transverse impression anterior to lamina with short setae; fourth ventrite slightly impressed in middle fourth; fifth-sixth ventrites lightly impressed in medial fourth; sixth ventrite (<xref ref-type="fig" rid="F19">Fig. 16D</xref>) with margins of setose area slightly narrowed at middle. Aedeagus (<xref ref-type="fig" rid="F19">Fig. 16A</xref>) 0.32 long; with right paramere rounded at apex, left paramere lobed at apex and extended further, internal sac with long sinuate rod that is asymmetrically bifurcate at apex.
                        </p><p><bold>Females:</bold> Fifth tergite with setose area on transverse rounded ridge, with median depression at apex bordered by small angulations; fifth ventrite (<xref ref-type="fig" rid="F19">Fig. 16F</xref>) with setose area broadly divided by protruding glabrous area at middle. Genitalia (<xref ref-type="fig" rid="F19">Fig. 16E</xref>) with medial portion strongly asymmetric, with several irregular, more heavily sclerotized areas, lobe to right with semicircular sclerotized margin.
                        </p></tp:treatment-sec><tp:treatment-sec sec-type="Collection notes"><title>Collection notes.</title><p>no collection data associated with the specimens.</p></tp:treatment-sec><tp:treatment-sec sec-type="Geographical distribution"><title>Geographical distribution.</title><p>(Map 3): Known only from Lake and Napa Counties in the inner Coast Ranges north of the San Francisco Bay Area.</p></tp:treatment-sec><tp:treatment-sec sec-type="Comparisons and diagnostic notes"><title>Comparisons and diagnostic notes.</title><p>Placed a member of the raffrayi-group. This species is most similar to <italic><tp:taxon-name>Oropodes rumseyensis</tp:taxon-name></italic> in the males sharing the broad tooth at the base of the profemora, only slightly swollen protibiae, with long apical spurs on the meso- and metatibiae, and the lamina of the third ventrite is angled at about 30°, while the female genitalia have a strongly asymmetric membranous lobe, and the fifth ventrite has the setose area divided. They differ by <italic><tp:taxon-name>Oropodes nuclere</tp:taxon-name></italic> having a more complex rod of the<!--PageBreak--> internal sac and the internal sac lacking a cluster of denticles in the apical portion in the males, while the females have the setose area of the fifth sternite widely divided by a bar and the apex of the fifth tergite has a median impression. For <italic><tp:taxon-name>Oropodes rumseyensis</tp:taxon-name></italic> the rod of the internal sac lacks an apical division and there is a cluster of denticles in the apical portion for the males, while the females have the setose area of the fifth ventrite divided by projections of the anterior and posterior margins that meet but do not fuse and the fifth tergite has a blunt median tubercle at the apex. The male specimen from Sequoia National Park that was placed as this species by Grigarick &amp; Schuster (1976) is described above as the holotype of <italic><tp:taxon-name>Oropodes casson</tp:taxon-name></italic>.
                        </p><fig id="F19" position="float" orientation="portrait"><label>Figure 16.</label><caption><p><italic><tp:taxon-name>Oropodes nuclere</tp:taxon-name></italic> <bold>A</bold> Dorsal and right lateral view of male genitalia <bold>B</bold> Posterior view of right male profemur and protibia, mesotibia, and metatibia <bold>C</bold> Ventral view of male third ventrite <bold>D</bold> Ventral view of male sixth ventrite <bold>E</bold> Dorsal view of female genitalia <bold>F</bold> Dorsal view of female fifth ventrite. Scale line equals 0.1 mm.</p></caption><graphic xmlns:xlink="http://www.w3.org/1999/xlink" xlink:href="ZooKeys-147-425-g019.jpg" position="float" orientation="portrait" xlink:type="simple"/></fig></tp:treatment-sec><tp:treatment-sec><!--Section generated to contain objects referenced in tp:taxon-treatment.--><fig id="F13" position="float" orientation="portrait"><label>Map 3.</label><caption><p>Records of the raffrayi-group: <italic><tp:taxon-name>Oropodes aalbui</tp:taxon-name></italic>, <italic><tp:taxon-name>Oropodes bellorum</tp:taxon-name></italic>, <italic><tp:taxon-name>Oropodes casson</tp:taxon-name></italic>, <italic><tp:taxon-name>Oropodes chumash</tp:taxon-name></italic>, <italic><tp:taxon-name>Oropodes esselen</tp:taxon-name></italic>, <italic><tp:taxon-name>Oropodes hardyi</tp:taxon-name></italic>, <italic><tp:taxon-name>Oropodes nuclere</tp:taxon-name></italic>, <italic><tp:taxon-name>Oropodes rumseyensis</tp:taxon-name></italic>, <italic><tp:taxon-name>Oropodes tongva</tp:taxon-name></italic>.</p></caption><graphic xmlns:xlink="http://www.w3.org/1999/xlink" xlink:href="ZooKeys-147-425-g013.jpg" position="float" orientation="portrait" xlink:type="simple"/></fig></tp:treatment-sec><ref-list><ref id="B7"><mixed-citation xmlns:xlink="http://www.w3.org/1999/xlink" xlink:type="simple"><person-group><name name-style="western"><surname>Chandler</surname><given-names>DS</given-names></name></person-group> (<year>1997</year>)<source> Coleoptera: Pselaphidae. In: A Catalog of the Coleoptera of America North of Mexico. USDA, Agriculture Handbook Number 31, 118 pp.</source></mixed-citation></ref></ref-list></tp:taxon-treatment>
