# Supplementary material for: A taxonomic revision of the New World genus Oropodes Casey (Coleoptera, Staphylinidae, Pselaphinae)
Source: Zookeys. 2011 Nov 16;(147):425–77. doi: 10.3897/zookeys.147.2072 (PMC3286257; doi:10.3897/zookeys.147.2072)
Supplement: XML Treatment for Oropodes raffrayi [file zookeys.147.2072-treatment17.xml]

<!DOCTYPE tp:taxon-treatment
  PUBLIC "-//TaxonX//DTD Taxonomic Treatment Publishing DTD v0 20100105//EN" "tax-treatment-NSO.dtd">
<tp:taxon-treatment xmlns:tp="http://www.plazi.org/taxpub"><tp:treatment-meta><mixed-citation publication-type="journal"><person-group><name><surname>Chandler</surname><given-names>Donald S.</given-names></name><name><surname>Caterino</surname><given-names>Michael S.</given-names></name></person-group><article-title>A taxonomic revision of the New World genus <italic>Oropodes</italic> Casey (Coleoptera, Staphylinidae, Pselaphinae)</article-title><source>Zookeys</source><day>16</day><month>11</month><year>2011</year><volume>2011</volume><issue>147</issue><fpage>425</fpage><lpage>477</lpage><pub-id pub-id-type="doi">10.3897/zookeys.147.2072</pub-id></mixed-citation></tp:treatment-meta><tp:nomenclature><label>16. </label><tp:taxon-name>
                            <tp:taxon-name-part taxon-name-part-type="genus">Oropodes</tp:taxon-name-part>
                            <tp:taxon-name-part taxon-name-part-type="species">raffrayi</tp:taxon-name-part>
                        <object-id xmlns:xlink="http://www.w3.org/1999/xlink" xlink:type="simple">http://species-id.net/wiki/Oropodes_raffrayi</object-id>
                        </tp:taxon-name><tp:taxon-authority>(Brendel, 1894)</tp:taxon-authority><tp:taxon-status xmlns:xlink="http://www.w3.org/1999/xlink" xlink:type="simple">NEW STATUS</tp:taxon-status><xref ref-type="fig" rid="F20">Fig. 17</xref><tp:nomenclature-citation-list><tp:nomenclature-citation><tp:taxon-name>Euplectus raffrayi</tp:taxon-name><comment> Brendel, 1894: 196. Type locality: California. Holotype male, // Brend/ Horn Coll H9450/ E. raffrayi Brend/ TYPE #8291 Euplectus raffrayi B. Carl Farr Moxey 29.VI.1962 // (AMNH). Listed as synonym of <italic><tp:taxon-name>Oropodes orbiceps</tp:taxon-name></italic> by <xref ref-type="bibr" rid="B18">Raffray (1904</xref>: 565).</comment></tp:nomenclature-citation></tp:nomenclature-citation-list></tp:nomenclature><tp:treatment-sec sec-type="Specimens examined"><title>Specimens examined.</title><p>2: holotype male, “California” (AMNH); 1 male, “30”, Schmitt Coll. (FMNH).</p></tp:treatment-sec><tp:treatment-sec sec-type="Description"><title>Description.</title><p>(only males known). Length 2.04. Body light yellow-brown. Eyes with about 60 facets. Antennomeres V and VII slightly larger than those adjacent, V-VIII obconical, IX narrower than X. Abdomen with carinae of first ventrite extending from inner margin of metacoxal cavities to ventrite apex.</p><p><bold>Males</bold>: Metasternum with broad median longitudinal impression through length. Legs (<xref ref-type="fig" rid="F20">Fig. 17B</xref>): profemora with short, broadly truncate tubercle near base on mesal margin; protibiae slightly swollen in apical half; mesotibiae thickened, with large curving spur at mesal apex, metatibiae with shorter curved spur at mesal apex. Abdomen (<xref ref-type="fig" rid="F20">Fig. 17C</xref>) with second ventrite impressed between paired teeth on apical margin, semicircular impression over most of ventrite disc, teeth 0.17 apart between centers; third ventrite 0.61 wide, impressed in medial third anterior to recurved lamina, impression with long setae, with lateral margins carinate, lamina 0.18 wide, arising near posterior margin of ventrite, apical margin broadly and shallowly emarginate, lamina strongly curved at base, with apical half horizontal; fourth-fifth ventrites flattened in medial fourth; sixth ventrite (<xref ref-type="fig" rid="F20">Fig. 17D</xref>) with setose area slightly constricted in central portion, setae long compared with other species. Aedeagus (<xref ref-type="fig" rid="F20">Fig. 17A</xref>) with left paramere barely longer, apex broadly rounded, right paramere obtusely angulate at lateroapical margin; internal sac with thick spine complexly toothed in apical portion, apical portion of internal sac with many small thick spines.
                        </p><p><bold>Females</bold>: unknown.
                        </p></tp:treatment-sec><tp:treatment-sec sec-type="Collection notes"><title>Collection notes.</title><p>Two males are known.</p></tp:treatment-sec><tp:treatment-sec sec-type="Geographical distribution"><title>Geographical distribution.</title><p>The only distributional data available is the broad statement of “California” for the holotype, while the second specimen lacks any collection data.</p></tp:treatment-sec><tp:treatment-sec sec-type="Comparisons and diagnostic notes"><title>Comparisons and diagnostic notes.</title><p>The species upon which the raffrayi-group is based. The males share a number of features with <italic><tp:taxon-name>Oropodes nuclere</tp:taxon-name></italic> and <italic><tp:taxon-name>Oropodes rumseyensis</tp:taxon-name></italic>, species of the Coast Range north of the San Francisco Bay area, such as the broad basal tubercle of the profemora, the long apical spurs of the meso- and metatibiae, and the large rod of the internal sac which has a number of apical teeth. The horizontal lamina of the third ventrite, and the more complexly toothed apex of the rod in the internal sac will separate <italic><tp:taxon-name>Oropodes raffrayi</tp:taxon-name></italic> from these two species. Both <italic><tp:taxon-name>Oropodes raffrayi</tp:taxon-name></italic> and <italic><tp:taxon-name>Oropodes rumseyensis</tp:taxon-name></italic> are the only two species that have distinct denticles of the internal sac in its apical portion.
                        </p><p>The distribution of this species is still unknown, but the discussion above suggests that it may be a species of northern California.<!--PageBreak--></p><fig id="F20" position="float" orientation="portrait"><label>Figure 17.</label><caption><p><italic><tp:taxon-name>Oropodes raffrayi</tp:taxon-name></italic> <bold>A</bold> Dorsal and right lateral view of male genitalia <bold>B</bold> Posterior view of right male profemur and protibia, mesotibia, and metatibia <bold>C</bold> Ventral view of male third ventrite <bold>D</bold> Ventral view of male sixth ventrite. Scale line equals 0.1 mm.</p></caption><graphic xmlns:xlink="http://www.w3.org/1999/xlink" xlink:href="ZooKeys-147-425-g020.jpg" position="float" orientation="portrait" xlink:type="simple"/></fig></tp:treatment-sec><ref-list><ref id="B18"><mixed-citation xmlns:xlink="http://www.w3.org/1999/xlink" xlink:type="simple"><person-group><name name-style="western"><surname>Raffray</surname><given-names>A</given-names></name></person-group> (<year>1904</year>)<article-title> [1903] Genera et catalogue des Psélaphides.</article-title><source>Annales de la Société Entomologique de France </source><volume>72</volume>: <fpage>484</fpage>-<lpage>604</lpage>.</mixed-citation></ref></ref-list></tp:taxon-treatment>
