# Supplementary material for: A taxonomic revision of the New World genus Oropodes Casey (Coleoptera, Staphylinidae, Pselaphinae)
Source: Zookeys. 2011 Nov 16;(147):425–77. doi: 10.3897/zookeys.147.2072 (PMC3286257; doi:10.3897/zookeys.147.2072)
Supplement: XML Treatment for Oropodes rumseyensis [file zookeys.147.2072-treatment18.xml]

<!DOCTYPE tp:taxon-treatment
  PUBLIC "-//TaxonX//DTD Taxonomic Treatment Publishing DTD v0 20100105//EN" "tax-treatment-NSO.dtd">
<tp:taxon-treatment xmlns:tp="http://www.plazi.org/taxpub"><tp:treatment-meta><mixed-citation publication-type="journal"><person-group><name><surname>Chandler</surname><given-names>Donald S.</given-names></name><name><surname>Caterino</surname><given-names>Michael S.</given-names></name></person-group><article-title>A taxonomic revision of the New World genus <italic>Oropodes</italic> Casey (Coleoptera, Staphylinidae, Pselaphinae)</article-title><source>Zookeys</source><day>16</day><month>11</month><year>2011</year><volume>2011</volume><issue>147</issue><fpage>425</fpage><lpage>477</lpage><pub-id pub-id-type="doi">10.3897/zookeys.147.2072</pub-id></mixed-citation></tp:treatment-meta><tp:nomenclature><label>17. </label><tp:taxon-name>
                            <tp:taxon-name-part taxon-name-part-type="genus">Oropodes</tp:taxon-name-part>
                            <tp:taxon-name-part taxon-name-part-type="species">rumseyensis</tp:taxon-name-part>
                        <object-id xmlns:xlink="http://www.w3.org/1999/xlink" xlink:type="simple">http://species-id.net/wiki/Oropodes_rumseyensis</object-id>
                        </tp:taxon-name><tp:taxon-authority>Grigarick &amp; Schuster, 1976</tp:taxon-authority><xref ref-type="fig" rid="F21">Fig. 18</xref><xref ref-type="fig" rid="F13">Map 3</xref><tp:nomenclature-citation-list><tp:nomenclature-citation><tp:taxon-name>Oropodes rumseyensis</tp:taxon-name><comment> Grigarick &amp; Schuster, 1976, 100; <xref ref-type="bibr" rid="B7">Chandler 1997</xref>: 15. Type locality: California, Yolo County, 3 mi N Rumsey. Holotype male (UCDC). Grigarick &amp; Schuster, 1980: pl. 29.</comment></tp:nomenclature-citation></tp:nomenclature-citation-list></tp:nomenclature><tp:treatment-sec sec-type="Specimens examined"><title>Specimens examined.</title><p>15: CALIFORNIA: <bold>Marin County:</bold> 2 km S Olema, 20 m, N38 00.5’, W122 46’, V-9/11-2003, S.B. Peck, mixed ravine forest, FIT (DSC). <bold>Napa County:</bold> 2 mi N St. Helena, White’s Cove entrance, IV-26/VIII-19-1981, R.L. Aalbu, antifreeze pit trap (CSCA, DSC). Napa, II-3-1959, R.O. Schuster (UCDC). <bold>Solano County:</bold> Mix Canyon, III-12-1960 (UCDC). <bold>Tehama County</bold>: Patton Mill, VIII-30-1960, R.O. Schuster (UCDC). <bold>Yolo County:</bold> 3 mi N Rumsey, VII-29-1959, R.O. Schuster &amp; L.M Smith (DSC, 1 female paratype; UCDC, 1 male, 9 female paratypes).
                        </p></tp:treatment-sec><tp:treatment-sec sec-type="Description"><title>Description.</title><p>Length 1.84-1.94 mm. Body light orange-brown. Eyes of both sexes with about 60 facets. Antennomeres V and VII slightly larger than those adjacent, V-VIII obconical, IX narrower than X. Abdomen with carinae of first ventrite extending from inner margin of metacoxal cavities to ventrite apex.</p><p><bold>Males:</bold> Metasternum with median longitudinal impression. Legs (<xref ref-type="fig" rid="F21">Fig. 18B</xref>): profemora with small blunt tubercle near base on mesal margin; protibiae slightly angularly swollen on mesal margin past middle; meso- and metatibiae with prominent apical spurs on mesal margin, spurs subequal in size. Abdomen (<xref ref-type="fig" rid="F21">Fig. 18C</xref>) with second ventrite slightly depressed in medial fourth from middle to apex, with pair of widely separated rounded teeth on apical margin, teeth 0.16 apart between centers; third ventrite 0.62 wide, impressed in medial third, lamina 0.14 wide, arising near posterior margin of ventrite, angled at about 30°, apex of lamina shallowly emarginate; fourth-fifth ventrites slightly impressed in medial third; sixth ventrite (<xref ref-type="fig" rid="F21">Fig. 18D</xref>) slightly impressed in medial fourth, with setose area slightly constricted at middle. Aedeagus (<xref ref-type="fig" rid="F21">Fig. 18A</xref>) 0.48 long; left paramere broadly subtruncate at apex, right paramere with apex pointed obliquely laterally; internal sac with long sinuate rod, apex simple.
                        </p><p><bold>Females:</bold> Fifth tergite with blunt medial tubercle at apex, setose area transversely convex and bulging. Fifth ventrite (<xref ref-type="fig" rid="F21">Fig. 18F</xref>) with setose area completely constricted at middle, margins meeting but not fused. Genitalia (<xref ref-type="fig" rid="F21">Fig. 18E</xref>) strongly asymmetric, with large rounded lobe on right margin edged by arcuate sclerite.
                        </p></tp:treatment-sec><tp:treatment-sec sec-type="Collection notes"><title>Collection notes.</title><p>Taken from dry or scrub forests at low elevations.</p></tp:treatment-sec><tp:treatment-sec sec-type="Geographical distribution"><title>Geographical distribution.</title><p>(Map 3): Most records are from the inner Coast Ranges extending from the San Francisco Bay Area north to Tehama County, with one specimen taken at the coast in Marin County.</p></tp:treatment-sec><tp:treatment-sec sec-type="Comparisons and diagnostic notes"><title>Comparisons and diagnostic notes.</title><p>Placed as a member of the raffrayi-group. This species is most similar to <italic><tp:taxon-name>Oropodes nuclere</tp:taxon-name></italic> in the males sharing the broad tooth at the base of the profemora, only slightly swollen protibiae, with long apical spurs on the meso- and metatibiae, and the lamina of the third ventrite is angled at about 30°, <!--PageBreak-->while the female genitalia have a strongly asymmetric membranous lobe, and the fifth ventrite has the setose area divided. They differ by the males of <italic><tp:taxon-name>Oropodes rumseyensis</tp:taxon-name></italic> having an apically undivided rod in the internal sac and there is a cluster of denticles in the apical portion, while the females have the setose area of the fifth ventrite divided by projections of the anterior and posterior margins that meet but do not fuse and there is a blunt median tubercle at the apex of the fifth tergite. The males of <italic><tp:taxon-name>Oropodes nuclere</tp:taxon-name></italic> have an apically divided rod in the internal sac and the internal sac lacking a cluster of denticles in the apical portion, while the females have the setose area of the fifth sternite widely divided by a bar.<!--PageBreak-->
                        </p><fig id="F21" position="float" orientation="portrait"><label>Figure 18.</label><caption><p><italic><tp:taxon-name>Oropodes rumseyensis</tp:taxon-name></italic> <bold>A</bold> Dorsal and right lateral view of male genitalia <bold>B</bold> Posterior view of right male profemur and protibia, mesotibia, and metatibia <bold>C</bold> Ventral view of male third ventrite <bold>D</bold> Ventral view of male sixth ventrite <bold>E</bold> Dorsal view of female genitalia <bold>F</bold> Dorsal view of female fifth ventrite. Scale line equals 0.1 mm.</p></caption><graphic xmlns:xlink="http://www.w3.org/1999/xlink" xlink:href="ZooKeys-147-425-g021.jpg" position="float" orientation="portrait" xlink:type="simple"/></fig></tp:treatment-sec><tp:treatment-sec><!--Section generated to contain objects referenced in tp:taxon-treatment.--><fig id="F13" position="float" orientation="portrait"><label>Map 3.</label><caption><p>Records of the raffrayi-group: <italic><tp:taxon-name>Oropodes aalbui</tp:taxon-name></italic>, <italic><tp:taxon-name>Oropodes bellorum</tp:taxon-name></italic>, <italic><tp:taxon-name>Oropodes casson</tp:taxon-name></italic>, <italic><tp:taxon-name>Oropodes chumash</tp:taxon-name></italic>, <italic><tp:taxon-name>Oropodes esselen</tp:taxon-name></italic>, <italic><tp:taxon-name>Oropodes hardyi</tp:taxon-name></italic>, <italic><tp:taxon-name>Oropodes nuclere</tp:taxon-name></italic>, <italic><tp:taxon-name>Oropodes rumseyensis</tp:taxon-name></italic>, <italic><tp:taxon-name>Oropodes tongva</tp:taxon-name></italic>.</p></caption><graphic xmlns:xlink="http://www.w3.org/1999/xlink" xlink:href="ZooKeys-147-425-g013.jpg" position="float" orientation="portrait" xlink:type="simple"/></fig></tp:treatment-sec><ref-list><ref id="B7"><mixed-citation xmlns:xlink="http://www.w3.org/1999/xlink" xlink:type="simple"><person-group><name name-style="western"><surname>Chandler</surname><given-names>DS</given-names></name></person-group> (<year>1997</year>)<source> Coleoptera: Pselaphidae. In: A Catalog of the Coleoptera of America North of Mexico. USDA, Agriculture Handbook Number 31, 118 pp.</source></mixed-citation></ref></ref-list></tp:taxon-treatment>
