# Supplementary material for: A taxonomic revision of the New World genus Oropodes Casey (Coleoptera, Staphylinidae, Pselaphinae)
Source: Zookeys. 2011 Nov 16;(147):425–77. doi: 10.3897/zookeys.147.2072 (PMC3286257; doi:10.3897/zookeys.147.2072)
Supplement: XML Treatment for Oropodes tongva [file zookeys.147.2072-treatment19.xml]

<!DOCTYPE tp:taxon-treatment
  PUBLIC "-//TaxonX//DTD Taxonomic Treatment Publishing DTD v0 20100105//EN" "tax-treatment-NSO.dtd">
<tp:taxon-treatment xmlns:tp="http://www.plazi.org/taxpub"><tp:treatment-meta><mixed-citation publication-type="journal"><person-group><name><surname>Chandler</surname><given-names>Donald S.</given-names></name><name><surname>Caterino</surname><given-names>Michael S.</given-names></name></person-group><article-title>A taxonomic revision of the New World genus <italic>Oropodes</italic> Casey (Coleoptera, Staphylinidae, Pselaphinae)</article-title><source>Zookeys</source><day>16</day><month>11</month><year>2011</year><volume>2011</volume><issue>147</issue><fpage>425</fpage><lpage>477</lpage><pub-id pub-id-type="doi">10.3897/zookeys.147.2072</pub-id></mixed-citation></tp:treatment-meta><tp:nomenclature><label>18. </label><tp:taxon-name>
                            <tp:taxon-name-part taxon-name-part-type="genus">Oropodes</tp:taxon-name-part>
                            <tp:taxon-name-part taxon-name-part-type="species">tongva</tp:taxon-name-part>
                        <object-id xmlns:xlink="http://www.w3.org/1999/xlink" xlink:type="simple">urn:lsid:zoobank.org:act:074288AE-43FE-46E2-9FD7-EF5CD526D1EF</object-id>
                        <object-id xmlns:xlink="http://www.w3.org/1999/xlink" xlink:type="simple">http://species-id.net/wiki/Oropodes_tongva</object-id>
                        </tp:taxon-name><tp:taxon-authority>Chandler &amp; Caterino</tp:taxon-authority><tp:taxon-status xmlns:xlink="http://www.w3.org/1999/xlink" xlink:type="simple">sp. n.</tp:taxon-status><xref ref-type="fig" rid="F22">Fig. 19</xref><xref ref-type="fig" rid="F23">26</xref><xref ref-type="fig" rid="F13">Map 3</xref></tp:nomenclature><tp:treatment-sec sec-type="Specimens examined"><title>Specimens examined.</title><p>16: HOLOTYPE male: California, Los Angeles Co., Angeles National Forest, SDEF [San Dimas Experimental Forest], Tanbark Flat, <named-content xmlns:xlink="http://www.w3.org/1999/xlink" content-type="dwc:verbatimCoordinates" xlink:type="simple">34.2084°N, 117.7637°W</named-content>, IV-15/29-2007, Caterino &amp; Chatzimanolis, FIT (SBMN; CBP0064383). PARATYPES: same data except, IV-15/29-2007 (2M, 8F), V-13/28-2007 (4F), VI-23/VII-1-2007 (1M) (DSC, CASC, LACM, SBMN).</p></tp:treatment-sec><tp:treatment-sec sec-type="Description"><title>Description.</title><p>Length 2.04-2.16. Body orange-brown. Eyes with 50-65 facets. Antennomeres V and VII slightly larger than those adjacent, V-VIII obconical, IX narrower than X. Abdomen with carinae of first ventrite extending from posteromesal margins of metacoxal cavities to ventrite apex.</p><p><bold>Males</bold>: Metasternum with median longitudinal sulcus. Legs (<xref ref-type="fig" rid="F22">Fig. 19B</xref>): profemora with large oblique ventral tooth near base, protibiae with large subtruncate tubercle near base on mesal margin, margin excavate to smaller tubercle past midpoint, protibiae narrowing slightly to apex from that point; mesotibiae with large straight apical spur on mesal margin, metatibiae with large curved apical spur on mesal margin. Abdomen (<xref ref-type="fig" rid="F22">Fig. 19C</xref>) with second ventrite gently concave in apical third to form semicircular impression, setae sparse in impression, lateral margins of impression arising just lateral to pair of apically rounded teeth, teeth 0.22 apart at their centers; third ventrite 0.6 wide, with prominent transverse recurved lamina arising at basal margin, lamina 0.18 wide, angled at about 40°, anterior margin broadly convex, transverse impression anterior to tubercle with lateral margins carinate, with dense thickened setae in impression; fourth ventrite gently concave in medial third; fifth ventrite gently concave in medial fourth; sixth ventrite (<xref ref-type="fig" rid="F22">Fig. 19D</xref>) flat in medial fourth, setose area constricted at middle to about half of lateral length. Aedeagus (<xref ref-type="fig" rid="F22">Fig. 19A</xref>) 0.40 long, left paramere subtruncate and longer, right paramere broadly rounded at apex, with two laterally curved spines at apex in internal sac.
                        </p><p><bold>Females</bold>: Metasternum with median longitudinal sulcus present as in male. Fifth tergite with setose area convex. Sixth ventrite (<xref ref-type="fig" rid="F22">Fig. 19F</xref>) with setose area divided by narrow median bar, or nearly closed by median carina. Female genitalia (<xref ref-type="fig" rid="F22">Fig. 19E</xref>) with membranous lobe symmetrical, but sclerites within lobe asymmetrical, with two broad subtruncate and lightly sclerotized plates in membranous lobe.
                        </p></tp:treatment-sec><tp:treatment-sec sec-type="Collection notes"><title>Collection notes.</title><p>All specimens originated from a single site, taken by flight intercept trap from April to July. The collection site was located in a small pocket of live oak (<italic><tp:taxon-name>Quercus agrifolia</tp:taxon-name></italic>) woodland surrounded by mid-elevation chaparral.
                        </p></tp:treatment-sec><tp:treatment-sec sec-type="Geographical distribution"><title>Geographical distribution.</title><p>(Map 3): The series was taken from the San Gabriel Mountains, on the northern margin of the Los Angeles Basin.</p></tp:treatment-sec><tp:treatment-sec sec-type="Comparisons and diagnostic notes"><title>Comparisons and diagnostic notes.</title><p>Placed as a member of the raffrayi-group, together with six other species. This species is unique in the large, oblique, basal profemoral tooth, strong basal angulation of the protibiae, and the long apical spurs of the meso- and metatibiae of the males, while the females have the setose area of the fifth ventrite slightly interrupted at the middle. This is the only species that has the median longitudinal sulcus of the metasternum present in both sexes.</p></tp:treatment-sec><tp:treatment-sec sec-type="Etymology"><title>Etymology.</title><p>The specific epithet, treated as a Latin singular noun in apposition, nominative case, is based on the tribal name of the Tongva Indians, who originally lived in the area where the specimens of this species were collected.<!--PageBreak--><!--PageBreak--></p><fig id="F22" position="float" orientation="portrait"><label>Figure 19.</label><caption><p><italic><tp:taxon-name>Oropodes tongva</tp:taxon-name></italic> <bold>A</bold> Dorsal and right lateral view of male genitalia <bold>B</bold> Posterior view of right male profemur and protibia, mesotibia, and metatibia <bold>C</bold> Ventral view of male third ventrite <bold>D</bold> Ventral view of male sixth ventrite <bold>E</bold> Dorsal view of female genitalia <bold>F</bold> Dorsal view of female fifth ventrite. Scale line equals 0.1 mm.</p></caption><graphic xmlns:xlink="http://www.w3.org/1999/xlink" xlink:href="ZooKeys-147-425-g022.jpg" position="float" orientation="portrait" xlink:type="simple"/></fig><fig id="F23" position="float" orientation="portrait"><label>Figures 20–26.</label><caption><p>Scanning electron micrographs, ventral view of male abdomens. Scale line equals 0.1 mm <bold>20</bold> <italic><tp:taxon-name>Oropodes arcaps</tp:taxon-name></italic> <bold>21</bold> <italic><tp:taxon-name>Oropodes ishii</tp:taxon-name></italic>  <bold>22</bold> <italic><tp:taxon-name>Oropodes yollabolly</tp:taxon-name></italic>  <bold>23</bold> <italic><tp:taxon-name>Oropodes dybasi</tp:taxon-name></italic> <bold>24</bold> <italic><tp:taxon-name>Oropodes orbiceps</tp:taxon-name></italic> <bold>25</bold> <italic><tp:taxon-name>Oropodes chumash</tp:taxon-name></italic> <bold>26</bold> <italic><tp:taxon-name>Oropodes tongva</tp:taxon-name></italic>. Scale line equals 0.1 mm.</p></caption><graphic xmlns:xlink="http://www.w3.org/1999/xlink" xlink:href="ZooKeys-147-425-g023.jpg" position="float" orientation="portrait" xlink:type="simple"/></fig></tp:treatment-sec><tp:treatment-sec><!--Section generated to contain objects referenced in tp:taxon-treatment.--><fig id="F13" position="float" orientation="portrait"><label>Map 3.</label><caption><p>Records of the raffrayi-group: <italic><tp:taxon-name>Oropodes aalbui</tp:taxon-name></italic>, <italic><tp:taxon-name>Oropodes bellorum</tp:taxon-name></italic>, <italic><tp:taxon-name>Oropodes casson</tp:taxon-name></italic>, <italic><tp:taxon-name>Oropodes chumash</tp:taxon-name></italic>, <italic><tp:taxon-name>Oropodes esselen</tp:taxon-name></italic>, <italic><tp:taxon-name>Oropodes hardyi</tp:taxon-name></italic>, <italic><tp:taxon-name>Oropodes nuclere</tp:taxon-name></italic>, <italic><tp:taxon-name>Oropodes rumseyensis</tp:taxon-name></italic>, <italic><tp:taxon-name>Oropodes tongva</tp:taxon-name></italic>.</p></caption><graphic xmlns:xlink="http://www.w3.org/1999/xlink" xlink:href="ZooKeys-147-425-g013.jpg" position="float" orientation="portrait" xlink:type="simple"/></fig></tp:treatment-sec></tp:taxon-treatment>
